# Supplementary material for: Phylogenomic Characterization of a Novel Corynebacterium Species Associated with Fatal Diphtheritic Stomatitis in Endangered Yellow-Eyed Penguins
Source: mSystems. 2021 Jun 8;6(3):e00320-21. doi: 10.1128/mSystems.00320-21 (PMC8269222; doi:10.1128/mSystems.00320-21)
Supplement: DATA SET S1 [file msystems.00320-21-sd001.xlsx]

## Sheet: Data S1A
S No.	Organism Name	Strain	Code	1	2	3	4	5	6	7	8	9	10	11	12	13	14	15	16	17	18	19	20	21	22	23	24	25	26	27	28	29	30	31	32	33	34	35	36	37	38	39	40	41	42	43	44	45	46
1	Corynebacterium accolens	ATCC 49725	acct1	100	4.60018	5.51539	6.46614	2.99914	3.14469	2.82703	3.01476	2.78165	2.53027	2.57529	2.50296	1.6739	1.58598	1.23338	1.36725	1.3491	1.7577	1.42935	1.47696	1.78563	1.42464	1.06034	1.07666	1.07433	1.00352	1.36626	1.34851	0.859229	1.57669	1.43434	0.981277	1.01248	0.899415	0.759349	0.859098	0.655904	0.503578	0.421336	0.391206	1.17558	1.28029	1.97303	2.97386	1.40031	2.06454
2	Corynebacterium flavescens	OJ8	flat31	4.88312	100	4.78892	4.59338	3.295	3.37431	3.97386	3.21379	3.27899	2.76018	3.26315	2.68579	1.76508	2.0238	1.59264	1.58789	1.48659	1.96863	1.55737	1.56965	2.22571	1.72002	1.81322	1.53718	1.33114	1.45247	1.72262	1.68777	1.46258	1.79785	1.40733	1.31639	1.03754	1.10246	1.03613	1.15671	1.06522	0.824796	0.498402	0.685401	1.41747	1.58303	1.63164	2.75751	1.66942	2.1749
3	Corynebacterium phoceense	MC1	phoe68	5.09561	4.07494	100	5.1886	5.66739	4.97838	4.49134	5.53013	5.27272	4.70038	3.95804	3.5843	2.73858	2.74674	1.72394	2.46018	1.7934	2.06789	1.54557	1.39318	1.66442	1.89762	1.62619	1.4294	1.12487	1.96519	2.39202	2.06762	1.37798	2.02689	1.52343	0.708399	0.917353	0.910157	0.738046	0.678511	0.45977	0.396445	0.31553	0.656726	1.23758	0.915588	1.40257	2.71877	1.16146	2.00136
4	Corynebacterium camporealensis	DSM 44610	camt14	6.83199	4.8683	6.21954	100	4.10152	4.64678	4.18452	4.62029	4.53787	3.92792	3.67517	3.65911	2.53439	2.63901	2.06136	1.89462	1.91495	2.71864	2.0666	2.14096	2.74085	2.41797	1.93177	1.78597	1.48204	1.69383	2.31337	2.20024	1.57915	1.83956	1.64091	1.53378	1.81659	1.40271	1.07875	1.30807	0.999663	0.797659	0.494788	0.688496	1.83785	1.86826	1.64634	3.20363	2.03766	2.97429
5	Corynebacterium vitaeruminis	DSM 20294	vitt100	2.95493	3.01011	5.57956	3.53793	100	9.27414	8.23249	9.24957	9.23019	8.46694	6.13543	5.96482	6.29262	5.91723	4.63433	4.51389	3.56077	4.3217	2.7516	2.30241	2.72875	3.16043	2.49994	2.85307	2.39361	4.02098	4.56033	3.70645	2.79256	2.96128	2.29416	1.28144	1.68856	1.85747	1.94346	1.73213	1.29666	0.786608	0.552022	1.54664	1.65098	1.66725	1.71012	2.12085	2.18486	2.65909
6	Corynebacterium halotolerans	DSM 44683	halt42	2.70091	2.78094	4.52526	3.55146	8.37572	100	14.9444	15.0088	14.1325	10.3028	7.83501	9.9168	6.09258	5.44959	4.93275	4.61749	3.22666	3.67012	1.96739	2.14316	2.0407	2.38347	2.38767	2.99776	2.05377	3.91194	4.93695	3.8637	2.83414	2.45724	1.7025	1.09058	1.40779	1.50156	1.22758	0.95648	0.718561	0.656373	0.445009	1.43868	1.5458	1.47374	1.12	1.76914	1.99918	3.12649
7	Corynebacterium marinum	DSM 44953	mart56	2.95831	3.66723	4.84292	3.87808	8.98441	17.5062	100	26.5077	25.8636	9.52935	9.00507	9.78739	6.62609	6.61921	5.20208	4.44125	3.35787	3.67263	2.24684	2.29506	2.56193	2.69934	2.89167	3.19833	2.23181	4.11595	5.0673	4.03842	3.0683	2.76163	2.06255	1.28894	1.5401	1.6171	1.27393	1.04897	0.75092	0.778168	0.471378	1.51252	1.81852	1.73245	1.25989	1.9063	2.00636	4.26926
8	Corynebacterium pollutisoli	VDS	pol70	2.84009	2.90928	5.86803	4.0331	10.0695	18.4142	27.6759	100	42.0486	10.5481	9.34768	9.44867	7.28807	6.54561	5.07358	5.14325	3.37218	4.12668	2.18808	2.3921	2.07188	2.66914	2.98727	3.04465	2.18248	4.65498	5.45079	4.2401	3.1298	2.74475	2.3878	0.938436	1.56901	1.52943	1.38712	0.838184	0.535657	0.535857	0.402134	1.55246	1.63385	1.33484	1.26868	1.85203	2.08983	3.50177
9	Corynebacterium humireducens	DSM 45392	humt44	3.03475	3.21839	5.65325	4.17648	10.1681	16.9807	26.7214	40.7601	100	10.6428	9.27711	9.62278	7.19096	7.01515	5.47331	5.14182	3.3519	4.18413	2.66673	2.64913	2.53361	3.0699	3.60875	3.53433	2.43215	4.76444	5.52867	4.68465	3.5109	2.92293	2.30534	1.23416	1.87375	1.78651	1.51967	1.13446	0.830637	0.792666	0.513134	1.75409	1.90949	1.74723	1.51867	2.15523	2.35042	3.26866
10	Corynebacterium frankenforstense	ST18	frat33	2.79609	2.72934	5.20655	3.71296	9.36886	12.7188	10.0415	10.8291	10.9357	100	7.99801	8.136	7.41734	6.82098	6.57445	7.87034	10.0284	3.9281	1.94468	2.91164	2.08529	2.91875	2.47619	3.47359	2.26891	5.22449	6.25517	4.49245	3.36234	2.93299	2.34901	1.11963	1.48611	1.41657	1.35017	0.857679	0.697588	0.754625	0.371618	2.07696	1.64052	1.29864	1.1738	1.84389	1.93038	2.8018
11	Corynebacterium doosanense	CAU 212	doot26	2.71103	3.12478	4.44645	3.36576	6.79783	9.36513	9.35138	9.20787	9.03433	7.70631	100	8.77359	4.70306	4.56468	4.09507	4.25666	2.89075	2.88293	1.91776	1.95018	2.12612	2.02577	2.46831	2.62309	2.11566	3.49041	3.9452	3.24178	2.60804	2.60379	1.9058	1.29627	1.25345	1.24317	1.25296	0.846657	0.71017	0.65785	0.434353	1.41894	1.746	1.57698	1.4146	1.92964	1.71675	3.08993
12	Corynebacterium maris	DSM 45190	marst57	2.49608	2.27583	3.87486	3.2913	6.19978	11.1315	9.35786	8.80145	8.78281	7.5387	8.03046	100	4.95827	4.8224	3.9062	3.69159	2.742	2.83951	1.72018	2.04409	1.79945	2.05307	2.19931	2.41501	1.80779	2.96731	3.91068	3.00137	2.30648	1.94683	1.58406	0.992969	1.31863	1.19973	1.20743	0.848004	0.689238	0.64195	0.404068	1.22737	1.93776	1.23233	1.10751	1.62125	1.67091	3.26834
13	Corynebacterium xerosis	NBRC 16721	xert101	1.47217	1.34274	2.93537	2.0166	6.48936	6.86777	6.38681	6.92547	6.90975	6.95417	4.4582	5.02464	100	39.6823	10.6452	3.36033	2.35668	3.00816	1.55446	1.24679	1.46321	5.73464	5.15829	2.97933	2.14719	4.52916	4.90674	3.70334	2.6236	1.85317	1.51903	1.00917	1.67695	1.12627	0.751755	0.462597	0.302231	0.315334	0.313476	1.57351	0.943295	1.06566	1.07396	1.07151	1.09238	1.68187
14	Corynebacterium freneyi	DNF00450	frei35	1.45809	1.40686	2.703	1.96224	5.5716	5.90047	5.9431	6.04992	6.43391	5.85179	3.98074	4.50009	37.5342	100	9.05245	3.05316	2.14314	2.96321	1.76193	1.18704	1.6669	5.0411	4.42551	2.68632	1.94297	3.98786	4.40389	3.59219	2.5616	1.73683	1.41162	1.04763	1.68596	1.15991	0.862944	0.573247	0.403222	0.391667	0.325629	1.38526	0.858926	1.21548	1.26466	1.00434	1.14396	1.75784
15	Corynebacterium sphenisci	DSM 44792	spht82	1.39529	1.46757	2.06524	1.85581	5.06137	6.08409	5.37808	5.28959	5.64866	6.58957	4.15359	4.18244	11.3062	10.2416	100	3.8111	2.67175	3.03366	1.50227	1.12701	1.32698	3.76139	4.01976	3.02334	3.01654	4.55285	5.14539	4.09853	3.1785	1.59113	1.26454	0.980127	1.44931	1.204	1.1494	0.70719	0.502175	0.460762	0.353208	1.41781	0.922653	1.0621	1.0804	1.1192	1.47795	1.12875
16	Corynebacterium otitidis	ATCC 51513	oti66	1.78047	1.68084	3.30888	1.95903	5.89521	6.87551	5.57892	6.37511	6.15663	9.45024	5.23547	4.74924	4.41203	4.34965	4.59908	100	3.647	2.22744	1.2138	1.63193	1.21261	1.61971	1.56438	2.2703	1.89883	5.00354	4.49515	3.0402	2.4824	1.93315	1.43464	0.843281	0.872259	0.773777	0.897638	0.633437	0.507507	0.538038	0.320301	1.74356	0.987171	0.754508	0.714801	1.03479	1.14438	1.4141
17	Corynebacterium atypicum	R2070	atyt8	1.77489	1.56054	2.42722	2.05494	4.36561	4.3302	3.91174	3.96864	3.70995	11.1643	3.28127	3.32277	3.02854	2.81772	3.088	3.45479	100	1.92942	1.31378	1.70349	1.34931	1.52483	1.19391	1.62902	1.47097	2.28482	2.39045	1.93712	1.70352	1.84015	1.32618	0.978167	1.00563	1.11914	1.0462	0.809239	0.743357	0.831056	0.389257	0.797351	1.26472	0.957267	2.41883	1.31957	1.42031	1.22756
18	Corynebacterium aquilae	S-613	aqut6	1.78361	1.71979	2.23588	2.33594	4.31742	4.06637	3.54176	3.93042	3.88019	3.46769	2.62684	2.72642	3.08103	3.10907	2.78338	1.74856	1.51329	100	3.86201	1.7209	2.43189	2.12776	1.84805	1.87639	1.72127	2.12309	2.53421	2.31966	1.90948	1.85399	1.44252	1.26347	1.66038	2.17063	1.6455	1.23862	0.86055	0.708263	0.695963	0.817764	1.2508	1.36135	1.34845	1.49082	2.22378	1.21336
19	Corynebacterium argentoratense	DSM 44202	argt7	2.12202	1.89135	2.49771	2.49276	3.6725	3.10039	2.90049	3.30035	3.14018	2.49249	2.4848	2.35947	2.43986	2.78544	2.06428	1.44933	1.46039	5.55667	100	1.85268	2.766	2.14729	1.78345	2.01137	1.72413	2.01071	2.19779	2.20936	1.87238	2.13767	1.84406	1.74157	1.78807	2.25023	1.73306	1.69255	1.23215	0.985732	1.04111	0.829179	1.40373	1.91595	1.88664	1.67592	2.23542	1.42823
20	Corynebacterium renale	NCTC7448	rent77	1.97206	1.7187	1.96376	2.33092	2.72957	2.95694	2.68136	3.0522	3.07769	3.21155	2.22047	2.49015	1.825	1.7039	1.41231	1.66634	1.76658	2.1592	1.72773	100	1.99506	1.53267	1.24083	1.31946	1.23601	1.37671	1.62162	1.52551	1.22126	1.50486	1.39186	1.04348	1.6815	1.32353	1.07353	1.39903	1.03314	1.18055	0.577764	0.570743	1.71484	1.2597	1.34185	1.57845	1.69289	1.76331
21	Corynebacterium epidermidicanis	DSM 45586	epit29	1.93082	1.87178	1.99414	2.43261	2.84766	2.38257	2.57431	2.37741	2.51795	1.96054	2.04324	1.85967	1.81768	1.96589	1.35671	1.10141	1.14665	2.64107	2.12001	1.70071	100	1.74932	1.29632	1.36175	1.25878	1.38162	1.50546	1.42707	1.18982	1.60778	1.32622	1.30496	1.61016	1.58933	1.06631	1.36739	1.11771	0.742259	0.755138	0.524255	1.2278	1.82863	1.50753	1.35944	1.50419	1.65392
22	Corynebacterium lactis	RW2-5	lact52	1.44716	1.19732	2.0825	2.0404	3.07196	2.76309	2.40725	2.73877	2.87212	2.56944	1.77935	1.95896	5.89452	5.46909	3.47463	1.3255	1.19525	2.10609	1.51047	1.18021	1.5876	100	2.85163	1.69145	1.36242	1.87407	2.10156	1.84105	1.38772	1.31222	1.03346	1.06009	1.59388	1.01992	0.777496	0.774833	0.649411	0.529549	0.411943	0.661548	0.980468	1.25328	1.34135	1.04744	1.12381	1.13918
23	Corynebacterium sputi	DSM 45148	sput84	0.900006	1.23828	1.59505	1.49191	2.31712	2.50074	2.40509	2.70498	3.05003	1.99747	2.03612	1.93717	4.69982	4.34227	3.33311	1.0852	0.762886	1.60807	1.18191	0.800121	1.08681	2.56031	100	1.73576	1.13639	1.62679	2.28797	2.12458	1.50255	0.896002	0.79815	0.653506	1.20699	0.61045	0.458821	0.370531	0.303143	0.260302	0.257049	0.454758	0.554883	0.915283	0.966279	0.609996	0.776465	1.03627
24	Corynebacterium glyciniphilum	AJ 3170	glyt40	1.01489	1.07545	1.39089	1.28043	2.28025	2.80037	2.52255	2.50135	2.67417	2.55406	2.03396	1.99108	2.57649	2.44284	2.33405	1.50974	1.11109	1.57045	1.16206	0.876562	1.03662	1.41531	1.63538	100	1.82043	3.74441	7.3529	6.13288	4.77807	0.956784	0.845531	0.930974	0.947278	0.808693	0.642792	0.589649	0.545003	0.480268	0.320743	0.682805	0.689054	1.23821	1.21249	0.842883	0.891825	0.811658
25	"Corynebacterium heidelbergense"	DSM 104638	hei43	1.07679	1.02147	1.32746	1.19225	2.48158	2.53659	2.28663	2.39763	2.39618	2.26673	2.07216	1.75024	2.43995	2.40192	3.07599	1.52578	1.12791	1.75615	1.07874	0.802686	0.993194	1.30841	1.37598	2.33513	100	3.31771	3.08475	2.76959	2.30814	1.07123	0.934475	0.826575	0.91276	0.972279	0.843118	0.505295	0.359208	0.329312	0.349013	0.499623	0.677095	2.00471	1.69831	0.832568	0.921436	0.812207
26	Corynebacterium bovis	DSM 20582	bovt12	0.89116	1.03696	2.08966	1.1962	4.05332	4.39828	3.89743	4.46686	4.43349	4.91832	3.21928	2.93846	4.65043	4.33367	4.26168	3.9751	1.81936	1.8364	1.2099	0.868964	1.00014	1.63624	1.85393	4.64618	3.01332	100	8.00421	5.55416	4.95967	1.36717	1.14587	0.91331	0.763736	0.776328	0.589576	0.376477	0.283466	0.269056	0.29674	1.37817	0.610796	1.26932	1.21244	0.581801	0.831424	0.87151
27	Corynebacterium nuruki	S6-4	nurt64	1.13403	1.19901	2.14388	1.60173	3.99231	4.83789	4.18985	4.46381	4.52459	4.98074	3.21327	3.23034	4.22749	4.14059	4.14695	3.00595	1.6997	2.13125	1.19535	0.953214	1.04691	1.69397	2.16192	8.05191	2.44639	6.81517	100	14.5294	11.0702	1.48598	1.12185	0.886535	1.03843	0.769872	0.658522	0.4224	0.297054	0.268765	0.237175	1.16875	0.624146	1.15291	1.04282	0.779243	0.898628	1.22591
28	Corynebacterium terpenotabidum	Y-11	tert87	1.67936	1.74119	2.54911	2.08387	3.97297	4.63161	4.18914	4.43456	4.54223	4.50155	3.31377	3.2561	4.1411	4.29148	4.13983	2.61162	1.80947	2.68899	1.8194	1.43094	1.53202	2.17776	2.50867	8.15352	2.8744	5.96457	16.9406	100	14.7078	1.69341	1.36426	1.31428	1.49988	1.21698	1.02221	0.965101	0.82375	0.684719	0.452441	1.25677	1.11311	1.76579	1.76413	1.26815	1.48394	1.31677
29	"Corynebacterium provencense"	17KM38	proe72	1.22361	1.3732	1.7294	1.46976	2.76193	3.19981	2.95104	3.11019	3.16668	3.12633	2.53975	2.35301	2.86357	2.90644	3.03281	2.03481	1.49105	2.03426	1.50422	1.13285	1.27118	1.62675	1.71198	5.72774	2.35268	4.80626	11.699	12.8644	100	1.33841	0.939482	1.2232	1.25728	1.02985	0.954596	0.849743	0.821558	0.641976	0.424959	0.994978	0.968785	1.50746	1.4614	1.0612	1.20564	0.876371
30	Corynebacterium pyruviciproducens	ATCC BAA-1742	pyrt76	1.63616	1.65474	2.11904	1.57087	3.00466	2.87364	2.68214	2.85388	2.85811	2.8162	2.50623	1.94399	2.04066	1.98547	1.55679	1.58797	1.53784	1.92453	1.47414	1.2279	1.49455	1.33124	1.05752	1.15976	1.16753	1.60144	1.87349	1.50716	1.21761	100	17.4437	1.08984	0.84657	1.02975	0.831148	0.706958	0.598173	0.51111	0.448636	0.594304	0.912631	1.0856	0.899673	1.02922	1.10573	1.15661
31	Corynebacterium glucuronolyticum	DSM 44120	glut38	1.21293	1.15121	1.50209	1.25746	2.21428	1.77757	1.79056	2.05159	1.98544	2.04906	1.67899	1.46037	1.47214	1.46483	1.07035	1.00432	1.00318	1.35435	1.19061	0.975094	1.1316	0.99443	0.815414	0.868169	0.806684	1.08369	1.20089	1.09713	0.746971	16.7115	100	0.745941	0.527766	0.765951	0.475355	0.443438	0.318146	0.262103	0.256389	0.31443	0.629695	0.785037	0.617535	0.674503	0.730665	1.09378
32	Corynebacterium kroppenstedtii	DSM 44385	krot50	1.19835	1.09745	1.01992	1.38969	1.26869	1.25799	1.29545	1.24035	1.20823	1.02219	1.21875	0.957942	1.30671	1.33618	1.02709	0.79995	0.788498	1.39843	1.34781	0.888945	1.32962	1.2012	0.961452	1.17861	1.01119	1.26115	1.34839	1.15278	1.10498	1.15052	0.96114	100	0.957529	0.901426	0.723281	0.729752	0.668722	0.524042	0.493152	0.402746	0.664587	1.25856	1.02551	0.759926	0.946545	0.763418
33	Corynebacterium ulceribovis	DSM 45146	ulcst94	1.1102	0.763277	1.12191	1.56616	1.59589	1.60914	1.4749	1.72681	1.69975	1.2956	1.04863	1.16696	1.96459	1.92739	1.37157	0.618617	0.666234	1.72911	1.15809	1.25832	1.45968	1.63327	1.53553	0.93922	0.905963	0.838374	1.24644	1.18293	0.92871	0.68782	0.6601	0.784974	100	0.861063	0.577457	0.765063	0.50894	0.415157	0.430104	0.233961	0.835192	1.14557	1.01059	0.785714	1.03647	1.33898
34	Corynebacterium durum	F0235	dur27	0.853229	0.77964	0.89115	1.00824	1.65173	1.5171	1.35933	1.37157	1.4237	1.09278	0.963615	1.01448	1.11494	1.14299	0.936462	0.517135	0.736951	2.00257	1.48309	0.829173	1.2975	0.852329	0.679381	0.764442	0.806407	0.764112	0.839861	0.864446	0.745379	0.813972	0.774857	0.665961	0.73378	100	1.13951	0.816192	0.523508	0.421386	0.891936	0.217671	0.61284	0.681212	0.648212	0.77027	1.1407	0.734423
35	Corynebacterium matruchotii	ATCC 14266	matt60	0.725154	0.663662	0.79163	0.678871	1.6276	1.18452	1.03941	1.30813	1.218	1.05733	0.994372	0.96234	0.834734	0.897997	0.940854	0.592552	0.629591	1.48331	0.992638	0.638214	0.801352	0.623418	0.496991	0.551742	0.748438	0.617513	0.721648	0.677846	0.63484	0.654061	0.510197	0.495978	0.526294	1.15115	100	1.27974	0.669848	0.352705	0.419348	0.206038	0.533362	0.554257	0.492637	0.577862	0.97653	0.430108
36	Corynebacterium mustelae	DSM 45274	must62	0.91242	0.819838	0.777416	0.930576	1.33475	0.905212	0.822521	0.902941	0.872696	0.64322	0.675022	0.685454	0.617845	0.630002	0.613762	0.518515	0.57897	1.06515	0.987645	0.954113	1.06981	0.715092	0.483849	0.620163	0.598231	0.565105	0.593472	0.663954	0.582393	0.607554	0.465077	0.622923	0.752091	0.874426	1.23162	100	0.993327	0.539922	0.533141	0.293433	0.689062	0.780001	0.788137	0.845289	0.860986	0.539845
37	Corynebacterium kutscheri	DSM 20755	kutt51	1.13941	1.0094	0.92949	1.04059	1.51628	0.983497	0.905418	1.00833	0.945693	0.769791	0.802796	0.802431	0.747946	0.746066	0.700845	0.619963	0.731925	1.06884	1.10267	1.09334	1.28631	0.899973	0.610512	0.827661	0.722704	0.773245	0.716467	0.819155	0.790535	0.793562	0.51373	0.814642	0.862728	0.890822	1.0858	1.48623	100	0.914322	0.705699	0.405471	0.9257	0.935574	1.00792	1.03242	1.06527	0.6252
38	Corynebacterium caspium	DSM 44850	casmt17	0.664146	0.664178	0.612772	0.676622	0.670565	0.736069	0.743135	0.75043	0.719358	0.680569	0.571142	0.57225	0.458008	0.478806	0.36491	0.447227	0.692259	0.740297	0.667468	1.07763	0.705387	0.523143	0.427936	0.495285	0.422793	0.413249	0.41801	0.460445	0.397911	0.524008	0.402691	0.453804	0.515425	0.636848	0.510713	0.605125	0.749213	100	0.571391	0.192838	0.595065	0.518572	0.541647	0.604172	0.974885	0.598719
39	Corynebacterium freiburgense	DSM 45254	fret34	0.345264	0.314319	0.265239	0.303932	0.428254	0.382428	0.324211	0.360288	0.340677	0.224778	0.276241	0.264504	0.282568	0.290364	0.240635	0.163405	0.230181	0.530908	0.586623	0.356545	0.573552	0.303513	0.267256	0.260587	0.27155	0.248936	0.229257	0.244708	0.235828	0.345466	0.249328	0.318971	0.36602	0.919817	0.374169	0.566279	0.479211	0.365487	100	0.0650613	0.248693	0.336387	0.33041	0.337545	0.538252	0.271649
40	Corynebacterium variabile	NRRL B-4201	vart99	0.217324	0.216989	0.418754	0.219641	0.779677	0.856008	0.730585	0.827386	0.855048	1.03045	0.691302	0.59142	0.918074	0.806438	0.68157	0.705739	0.279257	0.356835	0.217375	0.130226	0.162518	0.293463	0.277497	0.354059	0.266929	0.767627	0.773246	0.526833	0.398357	0.25995	0.183424	0.118074	0.117186	0.123878	0.0887047	0.0763077	0.0688527	0.0671781	0.037977	100	0.116684	0.12315	0.12797	0.124858	0.127813	0.154806
41	Corynebacterium cystitidis	DSM 20524	cyst22	1.01574	0.882209	1.0991	1.16916	1.28794	1.4023	1.39076	1.47389	1.42317	1.14779	1.29126	1.55203	0.847691	0.712705	0.673793	0.586509	0.76235	0.928032	0.685335	1.06853	0.848192	0.781047	0.54952	0.553106	0.507897	0.568708	0.63557	0.659807	0.529522	0.675035	0.632218	0.382412	0.717102	0.595166	0.477665	0.526049	0.428377	0.371503	0.246289	0.20016	100	0.593955	0.675535	0.750892	0.73151	2.98328
42	Corynebacterium auriscanis	CIP 106629	aurst10	1.16238	1.05599	0.965978	1.36596	1.40633	1.36169	1.42599	1.26887	1.31486	0.983886	1.13696	0.946567	1.04868	1.19773	0.853915	0.482703	0.565759	1.22665	1.19462	0.792795	1.61869	1.10128	0.960145	1.23819	1.77958	1.30219	1.34096	1.36493	1.10332	0.900996	0.884562	0.959316	1.03147	0.686964	0.540071	0.63027	0.455331	0.350015	0.387714	0.222784	0.700432	100	9.75938	0.704362	0.803249	1.29934
43	Corynebacterium resistens	DSM 45100	rest78	2.16502	1.24764	1.57618	1.45945	1.77162	1.23817	1.27196	1.48973	1.4324	1.06378	1.24406	1.14173	1.35509	1.61916	1.04474	0.644645	2.82662	1.34975	1.36816	1.06232	1.58478	1.60078	1.27466	1.43388	1.78261	1.46793	1.44718	1.52537	1.27958	0.942994	0.779963	1.02732	1.19597	0.871382	0.696358	0.892525	0.79005	0.557246	0.461863	0.3973	0.939324	9.97194	100	0.919083	1.05074	1.1016
44	Corynebacterium phocae	M408/89/1	phot67	3.00592	2.4743	3.07246	2.82437	2.16305	1.99469	1.87414	2.02308	2.00395	1.68116	1.80705	1.60536	1.33275	1.24573	1.10934	0.905019	1.08561	1.50837	1.23421	1.3171	1.26598	1.19477	0.825374	1.03343	0.974979	0.877178	1.11246	1.14204	0.92324	1.07397	0.789632	0.765546	0.957818	0.981155	0.879131	1.05498	0.884264	0.690003	0.46724	0.422436	1.07961	0.956934	0.971199	100	1.29785	1.17523
45	Corynebacterium spheniscorum	J11, PG 39	sphmt83	1.46515	1.37624	1.33265	1.7701	2.12661	2.28523	1.96235	2.27479	2.26395	1.76827	1.56101	1.52885	1.19321	1.27196	1.33467	0.879686	1.07614	2.29788	1.51881	1.22302	1.28997	1.14383	0.993241	0.903804	0.89181	0.945035	1.10017	1.19578	0.959767	1.02853	0.879579	0.731397	1.04781	1.285	1.07373	0.876823	0.715202	0.772483	0.626633	0.280058	0.891223	0.874984	0.960531	1.14921	100	1.07908
46	Corynebacterium lubricantis	DSM 45231	lubt55	1.73661	2.33278	1.96656	2.44556	2.54328	3.3159	3.7432	3.01352	2.88002	2.49495	2.91727	3.1379	1.5155	1.81284	0.943319	0.982563	0.902856	1.07811	1.07074	1.31834	1.55276	1.16049	1.10288	0.90313	0.623813	0.789806	1.25117	1.12635	0.873272	1.06353	1.06174	0.663503	1.03136	0.689971	0.406028	0.560805	0.452053	0.373613	0.27728	0.281471	2.97578	1.2172	0.949044	1.0533	0.887025	100
47	Corynebacterium pilosum	NCTC11862	pilt69	2.27861	1.95829	2.77877	2.80551	3.88876	4.27637	3.90414	4.0728	4.48759	3.42778	3.36325	4.10779	2.46876	2.41137	1.90881	1.81693	1.67178	1.97444	1.60502	2.29594	1.85484	1.73042	1.28998	1.48245	1.20911	1.33982	1.96358	1.69635	1.3547	1.46401	1.20694	0.922152	1.4649	1.21625	0.966495	1.05473	0.83878	0.716284	0.414284	0.560899	12.4596	1.21671	1.34943	1.63585	1.57768	5.71158
48	Corynebacterium uterequi	DSM 45634	utet98	2.57006	2.38199	3.59623	2.90714	5.01011	5.68663	5.51555	6.06289	5.41278	5.71432	6.58586	5.7636	3.64856	3.81796	3.61187	3.3237	2.82672	2.8795	1.86773	2.13632	1.80079	2.16966	1.8527	2.24989	2.04299	3.00878	3.349	2.74747	2.21876	2.52788	1.86346	1.27781	1.45615	1.3678	1.63923	1.22701	1.00272	0.978007	0.475439	1.11436	1.95729	1.39391	1.40406	1.90119	1.945	2.18054
49	Corynebacterium testudinoris	DSM 44614	test88	2.57118	2.99111	3.62323	3.26191	5.3161	8.34719	10.6284	11.7163	10.774	4.93794	4.99792	4.95858	3.81448	3.59846	2.51931	2.5336	2.24647	3.06662	2.14967	2.08668	2.18196	2.1611	2.1887	2.22714	1.75735	2.3186	2.83567	2.60809	2.03709	1.97815	1.58913	1.21013	1.45201	1.72245	1.23635	1.22325	0.910616	0.810372	0.571939	0.87033	1.67283	1.45546	1.50112	1.89808	2.24463	2.62271
50	Corynebacterium efficiens	YS-314	efft28	2.05707	2.50994	2.73346	2.70785	5.767	7.2391	7.40457	7.13367	7.10126	4.42662	4.34181	4.68945	3.4214	3.59962	2.92376	1.92818	1.6984	3.04341	2.02029	1.92715	2.21944	2.05489	2.4227	2.31457	1.64751	2.11653	3.14803	2.97966	2.24712	1.97156	1.50466	1.16028	1.38874	1.58858	1.19169	1.11842	0.896852	0.742808	0.530321	0.843789	1.48521	1.41327	1.34392	1.70613	1.90142	2.48626
51	Corynebacterium falsenii	BL 8171	falt30	2.08066	1.80954	2.30407	2.34724	3.99031	3.58328	3.31663	3.60243	3.54484	3.3983	3.20867	2.78505	3.5831	3.70972	2.98385	1.88479	1.51869	2.64317	2.0593	1.3796	1.93888	2.21631	2.24133	2.93644	4.52356	3.74045	4.29562	3.65396	2.71934	1.88843	1.49104	1.56997	1.54341	1.19486	0.99224	0.936884	0.64866	0.513236	0.418388	0.786204	1.16852	3.55482	3.15146	1.32062	1.46347	1.75024
52	Corynebacterium jeikeium	NCTC11913	jeit48	2.87943	1.81805	3.17078	2.62327	3.7713	3.5178	3.17974	3.36269	3.40533	3.57058	2.82681	2.75103	3.51876	3.79078	2.90953	1.83777	2.75846	2.4954	1.95696	1.32189	1.99797	2.98462	2.0359	3.004	3.50191	3.40353	3.96227	3.28517	2.49377	2.16922	1.59649	1.55777	1.76343	1.21913	0.910547	0.901258	0.753466	0.562702	0.460795	0.750975	1.13935	3.84267	7.81062	1.37283	1.38025	1.78284
53	Corynebacterium urealyticum	NCTC12011	uret95	2.47732	1.68421	2.6993	2.57416	4.38887	4.675	3.94827	4.30662	4.50066	4.60601	3.21292	3.71434	4.22105	4.24089	3.67152	2.48206	1.84312	2.75699	1.80121	1.70431	1.84856	2.78125	2.66458	3.38126	3.3896	4.61906	5.01974	4.57993	2.9318	2.12913	1.47358	1.18433	1.75367	1.14559	0.82125	0.858544	0.702892	0.625685	0.409535	0.923461	1.23077	2.94486	4.3993	1.40306	1.46117	1.8948
54	Corynebacterium amycolatum	NCTC7243	amy4	2.23921	2.05299	2.35865	2.96558	3.35345	2.8742	2.84547	2.96516	3.06583	2.49759	2.52741	2.406	5.4603	6.32569	3.45916	1.64452	1.7491	2.75424	2.51874	1.79982	2.48655	10.3806	3.0386	2.22753	1.97015	2.45777	2.36258	2.4809	2.06996	2.06125	1.76696	2.04615	2.54715	1.53279	1.31956	1.55969	1.39079	1.08601	0.741339	1.0187	1.59581	2.33344	2.53985	1.72183	1.80201	1.61466
55	Corynebacterium callunae	DSM 20147	calt13	2.09362	2.4926	1.84259	2.41944	2.16196	2.10502	2.80599	2.19723	2.19901	1.44285	1.99334	1.81771	1.32552	1.866	1.17961	0.987242	1.15097	1.96687	1.86262	1.81082	2.42536	1.59636	1.53346	1.24621	1.20072	1.16891	1.30931	1.42073	1.1921	1.47162	1.12456	1.3773	1.51636	1.27869	1.10306	1.50471	1.42873	1.16087	0.754128	0.619145	1.41955	1.82549	1.68404	1.5698	1.89231	2.02329
56	Corynebacterium deserti	GIMN1.010	dest23	1.93211	2.06319	1.9336	2.40392	2.64395	2.73338	3.02262	2.87534	2.63089	1.75826	2.09482	2.01758	1.49346	1.67767	1.17755	1.05468	1.13524	2.31087	1.89791	1.99146	2.59739	1.55962	1.52796	1.37582	1.1958	1.22311	1.31792	1.46202	1.17706	1.38117	1.17371	1.2268	1.64718	1.37513	0.994969	1.41215	1.16663	0.933239	0.647717	0.571789	1.42513	1.80056	1.58246	1.46851	1.68954	2.40109
57	Corynebacterium crudilactis	JZ16	crut21	1.42852	1.49559	1.3669	1.59552	1.76144	1.62714	1.72808	1.75874	1.7637	1.18286	1.40554	1.49256	1.15534	1.21613	0.890202	0.837418	0.886814	1.64534	1.45049	1.59589	1.74552	1.20768	1.05042	1.05903	0.929818	0.938639	1.00906	1.11007	0.932934	1.05212	0.750902	0.928059	1.30719	1.07507	0.851139	1.19999	1.12637	0.902664	0.628373	0.493837	1.17579	1.23581	1.30572	1.24781	1.46147	1.46203
58	"Corynebacterium crenatum"	MT	cre20	1.33096	1.47633	1.28166	1.76661	1.88407	1.7648	2.36049	2.04679	1.83016	1.09156	1.6481	1.42921	0.906899	1.08158	0.63603	0.555444	0.578967	1.5199	1.16003	1.28737	1.70608	0.908218	1.0148	0.743341	0.521479	0.562961	0.716384	0.750159	0.595948	0.844037	0.849292	0.604002	1.04519	0.916132	0.485378	0.790109	0.592183	0.452455	0.479362	0.161154	0.85754	1.05847	0.932962	0.824501	1.02865	1.99642
59	Corynebacterium glutamicum	ATCC 13032	glumt39	1.77786	2.08743	1.69062	2.24346	2.41818	2.31025	2.90578	2.46533	2.45719	1.60588	1.97294	1.81368	1.4298	1.51958	1.15207	0.968514	1.02227	2.02993	1.67831	1.81127	2.30353	1.43005	1.48159	1.23441	1.03648	1.11539	1.18251	1.28959	1.13232	1.32227	1.06652	1.05315	1.56232	1.30312	0.957147	1.32045	1.09606	0.860078	0.664578	0.503914	1.31608	1.62436	1.42512	1.33791	1.55294	2.07804
60	Corynebacterium ammoniagenes	DSM 20306 = 9.6	ammt3	3.18708	2.65623	2.33751	3.52338	1.52363	2.41765	2.36517	1.69544	1.7741	1.17998	1.62747	1.76521	0.923716	1.44639	0.836354	0.788736	0.897652	1.32399	1.20299	1.41721	1.78743	1.00885	0.911076	1.04575	0.794212	0.824258	0.962397	1.03969	0.816719	1.08903	0.835255	1.00976	1.21011	0.874568	0.753849	1.11505	0.96617	0.727007	0.493905	0.381821	1.17666	1.55408	1.09126	2.11024	1.30303	2.28743
61	Corynebacterium stationis	622=DSM 20302	stat85	2.9545	2.75996	2.49591	3.84463	1.66488	2.82539	2.82251	1.80283	1.91926	1.27991	1.88897	1.92157	1.05658	1.91617	0.87247	0.854545	1.00793	1.46053	1.4093	1.49877	1.89911	1.22073	1.02885	0.976508	0.86864	0.876686	0.967572	1.05353	0.870485	1.15148	0.891429	1.13282	1.27905	0.957995	0.843267	1.15816	1.10729	0.811132	0.508681	0.464684	1.32745	1.71807	1.33258	2.12289	1.32901	2.61873
62	Corynebacterium casei	LMG S-19264	cast16	2.60467	2.21345	2.4473	3.47705	1.75295	1.83624	1.76923	1.7604	1.80912	1.21989	1.51934	1.58542	1.04038	1.02637	0.765985	0.765574	0.84102	1.25485	1.12099	1.29982	1.48645	1.12092	0.940956	0.865654	0.725471	0.747492	0.966866	0.929737	0.787715	0.855035	0.658275	0.753444	1.19128	0.867886	0.677866	0.935301	0.876905	0.657238	0.39883	0.360731	1.27139	1.03654	1.15284	2.07369	1.16181	1.7942
63	Corynebacterium propinquum	DSM 44285	prot71	2.40617	1.15782	1.35147	1.70654	1.12743	1.25143	1.12439	1.40707	1.16433	1.04858	0.981623	1.05852	0.636406	0.655098	0.533994	0.58959	0.710461	0.877568	0.726508	0.9147	1.10053	0.772318	0.612188	0.581656	0.574096	0.538388	0.703182	0.62958	0.478941	0.63378	0.516134	0.47851	0.750993	0.584376	0.461055	0.645295	0.466106	0.37799	0.221323	0.173929	0.807707	0.715037	1.1044	0.970678	0.781018	1.06982
64	Corynebacterium pseudodiphtheriticum	DSM 44287	pset73	2.13009	1.24121	1.18325	1.82958	0.973586	1.09196	1.05681	1.05147	0.969028	0.846431	1.23346	1.08736	0.608979	0.671067	0.474957	0.531881	0.725206	0.86124	0.840984	0.866733	1.22547	0.730605	0.527339	0.616443	0.507881	0.5103	0.523919	0.53842	0.526727	0.857153	0.68972	0.847076	0.628898	0.603197	0.489147	0.6076	0.561227	0.445556	0.270329	0.163196	0.778116	0.930974	0.818755	0.927175	0.69601	1.09287
65	Corynebacterium diphtheriae	CCUG 5865	dipt25	1.92255	1.10983	1.88317	1.35605	2.40981	1.37592	1.21836	1.42156	1.39542	0.961795	0.94301	0.904175	0.765383	1.01787	0.606583	0.554554	0.683396	1.45248	1.4337	1.2482	2.02002	1.42493	0.707893	0.641013	0.578389	0.589093	0.741111	0.780313	0.57944	0.92311	0.80864	0.653707	0.813963	1.09478	0.809854	1.38494	1.13446	0.605583	0.552849	0.161751	0.804456	0.95796	1.64637	0.934876	1.02469	1.16139
66	Corynebacterium diphtheriae	DSM 44123	dipt24	1.47096	1.18353	2.54401	1.46545	2.50643	1.5806	1.42454	1.52179	1.48697	1.11859	1.10268	0.978506	0.908071	1.00367	0.735012	0.617936	0.756129	1.83519	1.73878	1.45282	1.98856	1.20039	0.816602	0.703074	0.759953	0.760097	0.821273	0.858741	0.732434	0.983758	0.930251	0.72727	0.949114	1.3263	0.880006	1.53376	1.40633	0.597133	0.604113	0.210931	0.937252	1.10712	1.27176	0.984493	1.20308	1.28693
67	Corynebacterium pseudotuberculosis	ATCC 19410	psest75	1.34097	1.29867	1.27902	1.32884	2.11842	1.44254	1.37704	1.48965	1.51416	1.02633	1.09763	1.06341	0.960771	1.02575	0.885402	0.816889	1.02989	1.52236	1.51466	1.34392	1.6258	1.19109	0.844422	1.04633	0.982511	0.983774	1.0124	1.05846	0.985177	1.17695	0.827466	1.05373	0.980296	1.2502	1.09798	1.6135	1.68614	0.925614	0.740618	0.473744	1.11801	1.17338	1.4863	1.276	1.27514	1.02441
68	Corynebacterium ulcerans	NCTC7910	ulct92	1.4312	1.44441	1.42523	1.62191	2.29964	1.61368	1.51245	1.73393	1.64127	1.14742	1.20162	1.19515	1.11502	1.19354	0.977803	0.886259	1.0266	1.70492	1.5351	1.46479	1.80519	1.25835	0.917944	1.0943	0.987133	1.02875	1.05686	1.08061	1.01947	1.18507	0.940099	1.0345	1.07987	1.32333	1.17185	1.7443	1.77914	0.914837	0.730178	0.44948	1.06406	1.2106	1.25088	1.32454	1.43338	0.994866
69	Corynebacterium ulcerans	FRC11	ulc93	1.43769	1.43131	1.49705	1.58681	2.41041	1.73637	1.60895	1.79156	1.64895	1.20493	1.22482	1.2366	1.10338	1.20328	0.961826	0.872446	1.03605	1.6682	1.64786	1.46527	1.76387	1.23664	0.952575	1.11197	1.01768	1.05115	1.11438	1.1358	1.02187	1.177	0.930873	1.01182	1.04526	1.34154	1.11613	1.7409	1.77931	0.911625	0.698446	0.462074	1.11452	1.23991	1.25478	1.3283	1.40844	1.01655
70	Corynebacterium tuscaniense	UMB0792	tus91	2.07083	1.56196	2.69042	2.10484	2.50257	2.45536	2.40372	3.09749	2.76915	2.10167	2.25756	2.27675	1.63742	1.84223	1.25769	1.22561	1.2448	1.40956	1.195	1.40166	1.45951	1.51145	1.15951	1.17664	1.02492	1.27744	1.35876	1.30184	0.917103	1.44287	1.39189	0.678513	0.971182	0.934095	0.629862	0.712291	0.506838	0.454524	0.322913	0.369113	1.87398	0.983299	1.68699	1.38165	1.14956	2.24174
71	Corynebacterium capitovis	DSM 44611	capt15	1.45747	1.47385	2.16215	1.8482	3.19479	3.77019	3.5235	3.95634	3.90844	3.53982	3.33452	3.21518	2.20467	2.16221	1.91183	2.22329	1.74457	1.56961	0.997229	1.26975	1.00552	1.24218	1.22141	1.41186	1.14928	1.80711	2.00636	1.58441	1.37177	1.36721	1.24723	0.555641	0.787453	0.906416	0.616474	0.51611	0.347641	0.31014	0.220206	0.552665	1.46899	0.77817	0.809738	0.957119	1.03111	2.19269
72	Corynebacterium riegelii	PUDD_83A45	rie79	2.54565	1.92196	3.27415	3.14677	3.00421	3.29542	3.30037	3.50646	3.50792	2.88189	3.0794	3.04343	2.25119	2.4235	1.86646	1.49554	1.62986	2.09502	1.65294	1.79407	1.7916	1.74896	1.43676	1.44113	1.30096	1.55651	1.81493	1.62782	1.26086	2.07625	1.96329	1.16411	1.36993	1.24499	0.918012	0.942611	0.842362	0.704236	0.440374	0.542237	2.18778	1.5044	1.47125	1.85388	1.57798	2.88625
73	Corynebacterium coyleae	DSM 44184	coyt19	2.44848	1.85028	3.34507	3.03957	3.6625	4.10177	3.76084	4.42429	4.60425	3.81728	3.46295	3.73133	2.83455	2.85716	2.05885	2.10202	2.17873	2.341	1.76965	2.08589	1.85501	1.87541	1.63344	1.74247	1.4086	2.03435	2.17566	1.90995	1.44436	2.01268	1.55255	1.03997	1.40391	1.25813	1.04354	1.02529	0.821426	0.69919	0.431245	0.786016	2.27803	1.29305	2.0109	1.71916	1.56019	2.92274
74	Corynebacterium glaucum	DSM 30827	gla37	2.78181	2.20357	3.16013	3.10325	4.13874	4.94513	4.7255	4.74266	4.76399	4.6408	4.52234	4.32422	3.21819	3.36371	2.63838	2.6717	2.35226	2.13917	1.66511	1.69992	1.93139	1.92581	1.59727	1.82177	1.55866	2.15476	2.54059	2.09387	1.68452	2.26991	1.83444	1.29141	1.33847	1.2384	1.03255	0.955064	0.795977	0.702582	0.432696	0.94881	2.30364	1.40109	1.59315	1.56189	1.54251	3.21705
75	Corynebacterium hadale	NBT06-6	hadt41	3.01351	2.08256	4.69749	2.88763	5.09608	5.6375	5.15429	5.85489	5.56102	5.68339	5.02527	4.51826	3.46006	3.40517	2.66389	2.97759	2.38147	2.20549	1.44067	1.69041	1.47695	1.82419	1.71507	1.57451	1.48881	2.18395	2.63209	2.02208	1.43546	2.3721	1.76632	0.795541	0.996795	0.988004	0.689519	0.639969	0.399845	0.377525	0.289517	0.696267	1.87447	1.04611	1.11534	1.54924	1.29469	3.24104
76	Corynebacterium imitans	DSM 44264	imit46	2.95322	2.33032	3.87102	3.44269	5.10453	6.18323	5.55443	6.09596	5.93445	6.05487	5.20058	5.31463	3.82172	3.84209	3.29684	3.27833	2.70938	2.64389	1.79113	2.08582	1.87075	2.27308	1.9611	2.00049	1.69256	2.65737	3.1364	2.50763	1.8225	2.27167	1.70941	1.07577	1.37779	1.22484	1.04852	1.04206	0.828583	0.657343	0.386854	0.996658	2.45635	1.27367	1.35791	1.98258	1.72003	3.54597
77	Corynebacterium timonense	DSM 45434	timt89	2.63153	2.50706	3.68223	2.89125	5.74988	6.59891	6.55878	6.83805	6.97031	6.64955	6.1288	5.38984	4.18417	4.24746	3.58753	4.22773	2.6536	2.50187	1.62875	1.93047	2.03502	1.77203	1.67691	2.08242	1.85569	3.29115	3.41992	2.66923	2.19852	2.44862	1.75879	1.23647	1.12129	1.16989	1.06966	0.872395	0.698193	0.635557	0.372108	1.32382	2.09049	1.38653	1.51701	1.66497	1.33047	3.08274
78	Corynebacterium lipophiloflavum	DSM 44291	lipt53	2.49149	2.24157	3.26224	2.83715	4.99454	5.99647	6.2945	5.65644	5.76699	5.77408	5.39717	5.00237	3.72045	4.14796	2.99828	3.10025	2.25048	2.03804	1.4227	1.44183	1.78067	1.7518	1.67882	1.65245	1.6102	2.57136	2.7278	2.30196	1.82687	1.86406	1.72907	1.036	0.911194	1.01332	0.808228	0.635276	0.416208	0.400685	0.252076	0.851478	1.84169	1.32303	1.16107	1.22761	1.18628	3.72272
79	"Corynebacterium genitalium"	ATCC 33030	gen36	2.74216	2.17743	3.22011	3.0902	4.4168	4.9108	4.965	5.21159	5.25506	4.86443	4.6516	4.29172	3.36309	3.54414	2.59393	2.59042	1.87926	2.39162	1.78344	1.80313	1.85987	2.16312	1.74417	1.89853	1.5709	2.34304	2.70902	2.16286	1.59719	2.08538	1.90814	1.19467	1.31546	1.12845	0.937061	0.961085	0.717908	0.584217	0.35192	0.795767	2.15347	1.37689	1.47937	1.43588	1.4678	3.2343
80	"Corynebacterium urinapleomorphum"	Marseille-P2799	uri97	2.52695	1.95932	3.47972	2.87778	4.92281	5.94865	5.30327	5.83947	5.76263	5.32153	4.98761	4.55655	3.54086	3.6596	2.66509	2.85188	2.10766	2.31687	1.44817	1.91744	1.57788	2.0991	1.78652	1.90541	1.60384	2.41416	2.79109	2.41081	1.78217	1.99366	1.71537	0.817267	1.13259	1.15444	0.829981	0.779994	0.544686	0.4827	0.325845	0.835919	2.12452	1.24067	1.48425	1.44993	1.35576	3.30338
81	Corynebacterium appendicis	DSM 44531	appt5	2.91539	2.49053	4.12525	3.30244	5.40919	6.77198	7.35322	6.4352	6.59274	6.24757	5.84745	5.42242	4.13715	5.13304	2.97129	3.34196	2.22987	2.25867	1.68546	1.8876	2.00727	2.21697	2.20608	2.08341	1.54785	2.56115	2.98981	2.37534	1.77431	2.41813	2.04054	1.09301	0.92463	1.00531	0.785809	0.742548	0.43719	0.424158	0.309494	0.917245	2.20635	1.40223	1.35216	1.33947	1.35292	4.4059
82	"Corynebacterium bouchesdurhonense"	SN14	bou11	3.14753	2.50913	3.97985	3.09456	6.06033	7.65575	7.14678	6.90167	7.0365	7.16377	6.8593	5.8456	4.75745	4.67748	4.3545	3.93268	3.1201	2.54284	1.58241	1.85285	1.89699	2.14229	1.85247	2.05777	2.10332	3.16949	3.35499	2.72108	2.04885	2.83131	2.02312	1.16894	1.16199	1.18581	1.10832	0.770793	0.503494	0.502551	0.31592	0.979402	2.26072	1.36962	1.36462	1.88936	1.51401	3.79582
83	Corynebacterium jeddahense	JCB	jedt47	3.02805	2.17826	4.5813	2.79907	6.28131	7.0536	6.7813	6.95329	6.95113	7.31032	6.46592	5.66217	4.4976	4.41305	3.7194	4.89653	3.06773	2.2057	1.47497	1.6752	1.60311	2.01219	1.68461	1.85641	1.73688	3.58291	3.65662	2.73263	1.97756	2.92783	2.09514	1.02469	0.773459	0.860808	0.840105	0.524329	0.352016	0.354767	0.239448	1.19722	1.79562	1.17967	1.78982	1.26336	1.03108	3.32
84	Corynebacterium ureicelerivorans	IMMIB RIV-2301	urest96	3.12418	2.48027	3.93506	3.18058	5.01552	6.01663	5.68644	5.69427	5.73422	5.63416	5.70981	5.24155	3.83446	3.88567	3.22217	3.48369	2.64527	2.56324	1.95013	1.99908	2.08029	2.2342	1.87972	1.98273	1.89329	2.8128	2.97305	2.51129	1.98778	2.71659	2.08195	1.39562	1.37531	1.43961	1.2089	1.00114	0.85875	0.752905	0.445101	1.00476	2.30108	1.63809	1.64727	1.96667	1.60561	3.38952
85	Corynebacterium fournierii	Marseille-P2948	fou32	3.30698	2.37305	3.9982	3.44223	5.5535	6.5976	6.12152	6.08885	6.35069	6.50705	5.7623	5.60584	4.34402	4.28289	3.38647	3.43445	2.67531	2.83199	1.85504	1.78283	1.9086	2.11524	1.76178	2.09211	1.85635	2.45339	3.12883	2.61373	1.85196	2.79095	2.19081	1.21493	1.3501	1.29708	1.01308	0.822581	0.599624	0.54309	0.323799	0.894	2.32192	1.34352	1.17651	1.90783	1.46706	3.61545
86	Corynebacterium afermentans	DSM 44280	afet2	3.16873	2.29702	4.09196	3.48606	5.57539	6.745	6.30162	6.18048	6.37087	6.5932	5.82643	5.52675	4.42024	4.37749	3.50935	3.42292	2.67289	2.6839	1.5569	1.87022	1.88744	1.93753	1.87443	1.96527	1.67468	2.43002	3.0657	2.52193	1.74272	2.80385	2.0986	1.04295	1.16272	1.18341	0.92342	0.67466	0.439557	0.432428	0.324914	0.772865	2.3476	1.22924	1.10583	1.64563	1.34739	3.83571
87	"Corynebacterium ihumii"	GD7	ihu45	2.98633	2.29381	4.00908	3.61568	5.77281	7.11821	6.34394	6.26708	6.58168	6.84269	5.95236	5.80593	4.54581	4.39863	3.69692	3.50674	2.66427	2.67295	1.54807	1.95865	1.72987	1.9086	1.90744	2.07345	1.80952	2.37678	3.07676	2.55258	1.82633	2.66343	1.99797	0.934904	1.26485	1.2656	0.892344	0.69326	0.453121	0.438642	0.328137	0.771091	2.37452	1.2098	1.00691	1.71278	1.43849	3.80058
88	Corynebacterium mycetoides	DSM 20632	myct63	3.40903	2.78214	4.38198	3.77116	7.15284	8.29755	8.45218	7.79431	7.73276	7.66861	7.77747	6.72622	5.24347	5.97521	4.44669	4.31064	3.21563	2.87516	1.90371	1.98264	2.38216	2.52504	2.16958	2.52589	2.28362	3.6872	4.00876	3.01653	2.49706	2.8111	2.25954	1.55368	1.26829	1.4214	1.24756	0.990067	0.841558	0.720612	0.446538	1.35869	2.41453	1.93475	1.96303	1.87467	1.54377	4.57862
89	Corynebacterium massiliense	DSM 45435	mast58	5.49303	3.52098	6.19516	5.81742	5.40904	6.29738	5.52931	5.69919	5.56005	6.31579	5.06961	4.62025	3.71624	3.72204	2.81137	3.6015	2.71571	2.4834	1.66349	1.74479	1.94235	1.95207	1.8522	1.87769	1.59663	2.49984	2.9406	2.35006	1.64951	2.54283	2.05381	1.15904	1.21161	1.0731	0.823089	0.742114	0.541914	0.426399	0.359882	0.886202	1.4002	1.3472	1.4319	2.34274	1.43314	2.56241
90	Corynebacterium aurimucosum	DSM 44827; ATCC 700975	aur9	7.12807	4.812	8.06543	6.17909	4.07195	4.1311	3.70748	4.12241	4.03697	3.45621	3.28925	3.18467	2.30167	2.33581	1.97222	1.86006	1.76454	2.26748	1.82447	1.83701	1.94365	1.91001	1.55413	1.59209	1.31438	1.56426	2.02656	1.94586	1.40111	1.97944	1.41292	1.05616	1.35736	1.20186	1.03545	1.08395	0.856849	0.760888	0.468676	0.627009	1.6068	1.30818	2.09949	3.21528	1.70186	2.0003
91	Corynebacterium minutissimum	NCTC10288	mint61	5.84955	4.70228	6.72539	5.91541	3.5596	3.63489	3.37593	3.81841	3.78315	3.13733	3.07238	2.91976	2.02979	2.1295	1.79926	1.83443	1.66997	2.21905	1.70291	1.78365	2.01451	1.85218	1.50067	1.48284	1.28642	1.52899	1.82638	1.87602	1.37572	1.844	1.48705	1.09775	1.43524	1.18747	1.02872	1.16458	0.959019	0.748102	0.474486	0.623505	1.65805	1.36804	1.64653	3.02463	1.71599	2.10822
92	Corynebacterium singulare	IBS B52218	sint81	6.0484	4.30635	6.92428	5.62724	3.43023	3.54496	3.26028	3.82691	3.6901	2.96564	2.89146	2.74184	1.90485	2.40619	1.57017	1.56476	1.60624	2.07157	1.73196	1.72214	1.82116	1.73758	1.47502	1.36024	1.18523	1.48926	1.74332	1.7089	1.33038	2.40455	1.6358	1.17169	1.18761	1.24096	0.939281	1.10944	0.913524	0.683408	0.486843	0.552898	1.47512	1.3398	1.59727	3.1348	1.50971	1.94013
93	Corynebacterium striatum	NCTC764	strt86	6.56318	5.18307	9.95407	6.24145	3.99345	3.48555	3.35479	3.62386	3.55201	2.67356	2.98484	2.6122	2.01117	2.08275	1.41951	1.40563	1.52018	2.14671	1.88287	1.71417	2.34196	1.98246	1.42483	1.30247	1.09128	1.35931	1.78984	1.48822	1.26004	1.77305	1.4319	1.18747	1.3426	0.90204	0.883097	1.15906	0.937476	0.673899	0.426887	0.525279	1.66513	1.51252	1.67396	3.03286	1.34331	2.34821
94	Corynebacterium simulans	Wattiau	sim80	6.94734	5.51724	8.15647	6.81407	4.26354	3.84844	3.74353	3.95777	3.75094	3.24257	3.21048	3.00713	2.18941	2.29238	1.66197	1.72967	1.76815	2.24335	2.00147	1.84208	2.44149	2.08564	1.51434	1.5116	1.21825	1.74519	1.9577	1.80996	1.4375	2.23944	1.95124	1.34003	1.42668	1.08017	0.995471	1.28219	1.10959	0.77584	0.514421	0.631526	1.75326	1.61267	1.82489	3.21668	1.58411	2.45304
95	"Corynebacterium pseudogenitalium"	ATCC 33035	psem74	16.8768	5.4226	6.87561	6.8724	3.58521	3.66195	3.26667	3.30304	3.18606	3.08378	3.10946	2.83115	2.0486	2.12849	1.58809	1.58769	1.6398	2.0715	1.6729	1.83607	2.44594	2.08511	1.31729	1.37425	1.25721	1.55249	1.72391	1.58148	1.16876	2.16075	1.67967	1.32341	1.23765	1.16771	1.00317	1.17459	0.943732	0.724263	0.421795	0.552711	1.63755	1.60342	2.68624	3.17876	1.64609	2.31313
96	Corynebacterium tuberculostearicum	SK141	tub90	16.9891	5.4508	6.24852	6.94455	3.66216	3.70276	3.23843	3.54106	3.44603	3.06864	2.97639	2.7468	2.0255	2.00193	1.48092	1.39438	1.54869	1.92497	1.58242	1.67844	2.06126	1.67936	1.246	1.26276	1.12305	1.45407	1.59784	1.52182	0.989909	1.78999	1.65249	1.11557	1.14854	1.04996	0.814895	0.926841	0.729098	0.575885	0.414521	0.438487	1.48457	1.36206	1.75273	3.19925	1.54499	2.44368
97	"Corynebacterium kefirresidentii"	SB	kef49	14.1852	4.32397	4.92795	5.67324	2.65929	2.58684	2.38529	2.54107	2.31725	2.1328	2.37496	2.15413	1.30162	1.43791	0.981147	1.13042	1.19727	1.59783	1.33307	1.3583	1.77356	1.40903	1.10855	0.862731	0.842051	1.01693	1.10361	1.14608	0.762233	1.48509	1.35993	1.1749	0.979906	0.946316	0.697011	0.846787	0.644242	0.522395	0.401542	0.292965	1.19263	1.22296	1.51986	2.41654	1.25232	1.90309
98	Corynebacterium lowii	NML 130206	lowt54	2.08502	1.72206	2.05901	1.80353	3.2594	3.9392	3.01997	3.28385	3.36227	4.48681	2.73	2.44723	1.97638	1.74744	2.07462	2.16538	2.31089	1.83657	1.19281	1.37878	1.1904	1.13126	0.975027	1.2784	1.59836	1.473	1.74032	1.46202	1.14008	1.53858	1.01995	0.524991	0.596565	1.09309	0.965022	0.553413	0.415999	0.594147	0.367894	0.328253	0.874469	0.757794	0.701865	1.46677	1.76014	1.42873
99	Corynebacterium oculi	NML 130210	ocut65	1.95606	1.76849	2.14895	1.66272	3.44351	4.27196	3.45171	3.51118	3.4608	4.72554	3.18113	2.7536	2.02919	1.87844	2.76747	2.4898	2.56285	1.83013	1.10509	1.41221	1.04545	0.935945	0.981857	1.12972	1.50526	1.72097	1.74651	1.45538	1.17869	1.48395	1.13616	0.571332	0.47209	1.13493	1.01209	0.580951	0.360753	0.504365	0.346222	0.302781	0.782174	0.746195	0.693635	1.31512	1.65027	1.17325
100	Corynebacterium mastitidis	DSM 44356	masst59	2.27042	2.10264	3.04236	2.45008	6.27023	7.716	6.65983	6.51561	6.54301	9.4145	5.51225	4.9707	3.96046	3.59485	5.12884	4.95104	4.22822	2.69275	1.40893	1.85105	1.3374	1.59816	1.52162	2.11809	2.54576	3.05003	3.34655	2.49206	2.04138	2.28385	1.44539	0.620114	0.821927	1.32016	1.19175	0.579519	0.331019	0.493089	0.347325	0.717998	1.16225	0.788538	0.824763	1.78382	1.71849	1.72018
101	Corynebacterium ciconiae	DSM 44920	cict18	1.61026	1.52809	1.86358	1.7324	3.36266	3.01415	2.63511	3.00114	3.00648	2.89499	2.21118	2.05006	2.38018	2.18603	2.36316	1.39323	1.49494	2.72008	1.63718	1.11437	1.5755	1.48984	1.3083	1.32165	1.40999	1.42505	1.81495	1.58709	1.23562	1.55765	1.34054	0.80575	0.973262	1.4371	0.937504	0.71241	0.48668	0.411304	0.476509	0.380413	0.891186	1.06762	0.991097	1.0793	1.85973	1.293
102	Corynebacterium hoiho	11A	hoi106	2.06574	1.71677	2.10208	2.08927	3.65192	3.68069	2.85254	3.25927	3.20617	3.03625	2.23906	2.1712	2.65686	2.34236	2.41965	1.54923	1.6765	2.94026	1.8527	1.17288	1.52069	1.68557	1.47113	1.36731	1.50304	1.56306	1.88091	1.70492	1.21502	1.59041	1.30595	0.903549	1.02647	1.45758	1.12856	0.867904	0.586413	0.482233	0.556633	0.485725	0.967902	0.995756	1.0542	1.23056	2.1026	1.43229
103	Corynebacterium hoiho	12B	hoi107	1.93909	1.71218	2.12576	2.11373	3.66969	3.56786	2.91207	3.35041	3.2485	3.07665	2.32481	2.30931	2.78473	2.48904	2.59056	1.54031	1.7165	2.89721	1.8486	1.23851	1.54786	1.72701	1.47306	1.44095	1.54599	1.54095	1.95035	1.75179	1.25024	1.60965	1.33116	0.841225	1.09262	1.57045	1.13705	0.849739	0.570467	0.481206	0.518959	0.499881	0.980243	1.03357	1.03583	1.28726	2.03173	1.45882
104	Corynebacterium hoiho	74A	hoi117	1.95935	1.74838	2.15247	2.13465	3.73684	3.58152	2.97917	3.36012	3.26684	3.11177	2.36073	2.29638	2.75446	2.50433	2.64377	1.58239	1.71486	2.88726	1.83976	1.28802	1.54151	1.67795	1.4857	1.40677	1.54129	1.52451	1.94917	1.79135	1.25237	1.64244	1.3562	0.858705	1.11446	1.60394	1.11943	0.855487	0.590414	0.472367	0.510014	0.511812	0.998605	1.02229	1.0515	1.29491	2.07437	1.4869
105	Corynebacterium hoiho	7B	hoi105	1.95987	1.70586	2.10099	2.06384	3.74946	3.57514	2.91104	3.29619	3.24659	3.12362	2.2626	2.35356	2.76033	2.44193	2.54587	1.5569	1.71881	2.95593	1.83331	1.25432	1.5274	1.66875	1.47752	1.39777	1.52043	1.54505	1.94682	1.7184	1.21275	1.57127	1.30656	0.852328	1.12209	1.531	1.14243	0.839123	0.538829	0.474111	0.506829	0.489026	0.971229	1.04895	1.04086	1.26536	2.01942	1.40923
106	Corynebacterium hoiho	20A	hoi109	1.93075	1.70354	2.06463	2.06001	3.62091	3.50808	2.87994	3.28412	3.23353	2.99205	2.31007	2.26749	2.75844	2.43388	2.54769	1.51112	1.66841	2.87925	1.81848	1.24625	1.53933	1.67096	1.43604	1.34701	1.50216	1.4652	1.8793	1.72414	1.17639	1.57869	1.28237	0.829498	1.0802	1.53398	1.08917	0.829251	0.567006	0.463349	0.511942	0.489029	0.975334	1.00444	1.01149	1.27341	1.99098	1.42666
107	Corynebacterium hoiho	3B	hoi102	1.98785	1.67076	2.10149	2.15751	4.00299	3.76284	2.99471	3.30752	3.30536	3.22643	2.45815	2.39914	2.82	2.53172	2.75855	1.70671	1.82985	2.93582	1.79969	1.20657	1.53446	1.71775	1.49002	1.39101	1.5358	1.58523	1.91119	1.81306	1.2602	1.65242	1.38176	0.816371	1.08585	1.5794	1.07906	0.839753	0.565185	0.534101	0.513406	0.498881	1.05267	0.981119	1.0879	1.23692	2.14562	1.43118
108	Corynebacterium hoiho	71B	hoi115	2.00773	1.69372	2.09926	2.14383	3.99173	3.77563	3.02511	3.34534	3.32565	3.23839	2.47108	2.40494	2.81639	2.52979	2.72529	1.72016	1.87229	2.97735	1.80966	1.21278	1.56044	1.69563	1.50474	1.40342	1.57834	1.63096	1.90148	1.82926	1.23688	1.64329	1.37689	0.865911	1.0929	1.58673	1.08464	0.854253	0.569818	0.553395	0.517139	0.482303	1.05208	0.972939	1.08255	1.22338	2.18328	1.42842
109	Corynebacterium hoiho	6A	hoi104	2.0157	1.71589	2.10323	2.08013	3.94653	3.81684	3.04932	3.34328	3.38594	3.23858	2.4216	2.42007	2.71624	2.55355	2.69706	1.73803	1.85773	2.91439	1.80693	1.19788	1.607	1.74543	1.49657	1.41932	1.54007	1.57477	1.88795	1.81728	1.25515	1.66827	1.35688	0.857652	1.12241	1.59678	1.13287	0.868186	0.577685	0.554196	0.534765	0.463764	1.08009	0.987449	1.11051	1.23156	2.15052	1.45094
110	Corynebacterium hoiho	19B	hoi108	2.02331	1.70558	2.10267	2.12284	3.92867	3.81668	2.9956	3.33167	3.34527	3.30198	2.44413	2.39734	2.84485	2.5507	2.7479	1.68092	1.84719	2.91352	1.82994	1.22945	1.61102	1.75172	1.50625	1.39663	1.57499	1.59091	1.94501	1.81168	1.24904	1.67969	1.38878	0.825275	1.10755	1.60067	1.08898	0.872717	0.584669	0.54781	0.538509	0.511587	1.10109	0.993436	1.09768	1.21167	2.13882	1.45876
111	Corynebacterium hoiho	52A	hoi114	2.02338	1.73376	2.14293	2.12707	4.02829	3.85164	3.09216	3.39374	3.35239	3.31786	2.45569	2.38478	2.78007	2.51862	2.69657	1.75177	1.90924	2.96832	1.80497	1.22421	1.56441	1.72522	1.54539	1.38772	1.58801	1.61969	1.95042	1.79713	1.25994	1.67219	1.39665	0.843201	1.07682	1.60338	1.12729	0.854194	0.558406	0.545194	0.503002	0.503931	1.06556	0.945222	1.10083	1.23496	2.20064	1.45053
112	Corynebacterium hoiho	48B	hoi110	1.99132	1.77028	2.17023	2.16015	4.08552	3.93368	3.03331	3.42049	3.40616	3.34766	2.5353	2.41127	2.86542	2.5609	2.73897	1.79954	1.87796	2.98827	1.82898	1.22003	1.57577	1.7426	1.5487	1.39907	1.58843	1.64611	1.98117	1.86984	1.2859	1.68177	1.43578	0.884071	1.13231	1.63823	1.11227	0.882666	0.588981	0.558	0.52086	0.512884	1.07767	0.980149	1.11578	1.21912	2.19435	1.45514
113	Corynebacterium hoiho	51B	hoi113	2.0395	1.74479	2.14753	2.23561	4.09546	3.93346	3.15117	3.44003	3.51694	3.38501	2.5214	2.41643	2.88757	2.58736	2.81138	1.74803	1.90623	2.94756	1.83857	1.246	1.58037	1.77759	1.54683	1.42169	1.58834	1.67618	1.98377	1.84365	1.30648	1.69826	1.3889	0.858571	1.11531	1.58616	1.12937	0.87014	0.586656	0.567814	0.528008	0.523923	1.07754	1.01011	1.09097	1.26419	2.23939	1.44839
114	Corynebacterium hoiho	5A	hoi103	2.07603	1.83304	2.16018	2.19975	4.05747	3.95729	3.1328	3.47243	3.44818	3.37283	2.48515	2.39557	2.91964	2.62634	2.76857	1.75435	1.89175	3.0198	1.86565	1.22751	1.57419	1.7423	1.53742	1.40079	1.59648	1.63347	1.97642	1.807	1.25677	1.69125	1.4435	0.832576	1.08346	1.62821	1.1175	0.840862	0.597026	0.580233	0.509319	0.537842	1.07197	1.00904	1.13426	1.22233	2.178	1.43719
115	Corynebacterium hoiho	49B	hoi111	2.01752	1.83365	2.1404	2.14124	4.03625	3.89504	3.08916	3.53692	3.43966	3.32242	2.46547	2.44105	2.83862	2.67314	2.72944	1.69889	1.92662	2.97363	1.88012	1.21365	1.62777	1.80528	1.49717	1.36035	1.59245	1.64829	1.98724	1.82466	1.27036	1.75355	1.45219	0.858497	1.13311	1.66549	1.13564	0.840783	0.604331	0.558766	0.521889	0.515952	1.12234	1.0129	1.12927	1.23992	2.18799	1.43255
116	Corynebacterium hoiho	73A	hoi116	2.04098	1.825	2.15687	2.18231	4.04454	3.92273	3.17872	3.50926	3.48021	3.36763	2.51715	2.439	2.84975	2.67474	2.66618	1.72701	1.87508	2.90769	1.84883	1.22867	1.62746	1.82432	1.52067	1.45251	1.60521	1.64206	1.9875	1.83996	1.28986	1.72949	1.4543	0.874874	1.12332	1.63703	1.15717	0.845395	0.609244	0.576231	0.543835	0.529466	1.06961	1.00071	1.0964	1.21454	2.22722	1.44727
117	Corynebacterium hoiho	50A	hoi112	2.04353	1.77843	2.17862	2.22547	4.06128	3.79336	3.07172	3.461	3.40654	3.28111	2.50633	2.46025	2.82789	2.59595	2.73296	1.69093	1.87977	3.03642	1.84452	1.24817	1.57268	1.79625	1.55952	1.40149	1.61415	1.62419	1.93398	1.80821	1.25711	1.69213	1.45448	0.838852	1.09256	1.6568	1.10297	0.842881	0.601117	0.569126	0.532501	0.517247	1.07991	1.01119	1.09909	1.23957	2.24011	1.47072
[truncated: 71 more columns]

## Sheet: Data S1B
S. No	Strain ID	1	2	3	4	5	6	7	8	9	10	11	12	13	14	15	16	17	18	19	20	21	22	23	24	25	26	27	28	29	30	31	32	33	34	35	36	37	38	39	40	41	42	43	44	45	46	47	48
1	Corynebacterium hoiho 3B	---	99.99	100	95.92	95.47	95.91	99.98	96	99.99	99.99	99.99	99.99	99.99	99.99	99.99	95.92	71.35	69.29	69.22	69.96	68.37	69.63	70.03	70.01	69.53	69.77	68.97	69.32	70.48	70.57	70.15	69.99	71.82	68.85	68.75	82.64	69.05	71.7	68.48	69.21	66.79	70.19	70.16	70.09	70.02	70.25	69.67	67.55
2	Corynebacterium hoiho 5A	99.99	---	99.99	95.94	95.49	95.93	99.99	95.94	99.99	99.98	99.99	99.99	99.99	99.99	100	95.94	71.2	69.16	69.05	70.03	68.51	69.68	69.96	70	69.53	69.77	69.02	69.25	70.2	70.4	70.07	69.89	71.68	68.71	68.74	82.68	68.8	71.54	68.47	69.05	66.79	70.16	70.06	70.08	70.05	70.37	69.56	67.45
3	Corynebacterium hoiho 6A	100	99.99	---	95.91	95.47	95.9	99.98	96	99.99	99.99	99.99	99.99	99.99	99.99	99.99	95.92	71.46	69.35	69.37	69.86	68.52	69.77	70.18	70.12	69.83	69.9	69.29	69.44	70.53	70.75	70.21	69.95	72.08	69.01	69.01	82.69	68.73	71.75	68.44	69.27	67.08	70.45	70.48	70.49	70.05	70.38	69.65	67.58
4	Corynebacterium hoiho 7B	95.91	95.9	95.91	---	98.1	99.97	95.9	99.99	95.9	95.9	95.9	95.9	95.91	95.9	95.9	99.99	71.35	69.33	69.41	69.9	68.45	69.91	70.09	69.92	69.71	69.97	68.96	69.27	70.42	70.3	70.1	69.78	71.93	68.86	68.94	82.62	68.82	71.55	68.49	69.05	66.84	70.51	70.43	70.23	69.98	70.43	69.62	67.38
5	Corynebacterium hoiho 11A	95.45	95.45	95.45	98.13	---	98.13	95.45	98.14	95.45	95.45	95.45	95.45	95.45	95.45	95.46	98.14	71.06	69.16	69.15	69.84	68.41	69.65	69.93	69.83	69.8	69.75	69.13	69.44	70.36	70.42	69.91	69.79	71.53	68.74	68.86	82.59	69.09	71.58	68.4	69.2	66.8	70.42	70.39	70.03	70.1	70.3	69.44	67.34
6	Corynebacterium hoiho 12B	95.89	95.89	95.89	99.96	98.13	---	95.89	99.98	95.89	95.89	95.89	95.89	95.9	95.89	95.89	99.98	71.4	69.27	69.31	69.62	68.42	69.66	69.96	69.82	69.55	69.92	69.11	69.15	70.38	70.64	69.99	69.71	71.66	68.76	68.72	82.58	68.67	71.74	68.51	69.09	66.94	70.38	70.37	70.07	70.25	70.22	69.56	67.34
7	Corynebacterium hoiho 19B	99.99	99.99	99.99	95.92	95.47	95.92	---	96	99.99	99.99	99.99	99.99	99.99	99.99	99.99	95.92	71.2	69.28	69.24	69.94	68.47	69.88	70.1	70.1	69.84	70.05	69.31	69.3	70.29	70.5	70.07	69.8	71.92	68.92	68.93	82.66	69.12	71.68	68.41	69.2	66.8	70.21	70.16	70.22	70.2	70.28	69.71	67.35
8	Corynebacterium hoiho 20A	96.01	95.93	96.01	99.97	98.11	99.98	96.01	---	95.93	95.93	95.93	95.93	95.93	96.01	95.93	100	71.46	69.34	69.46	69.8	68.68	69.85	70.09	69.93	69.63	70.08	69.18	69.19	70.43	70.53	70.14	69.94	71.91	68.88	68.86	82.54	68.88	71.57	68.77	68.99	66.81	70.35	70.46	69.92	69.86	70.1	69.43	67.64
9	Corynebacterium hoiho 48B	99.98	99.99	99.99	95.9	95.46	95.9	99.99	95.91	---	100	100	100	99.98	99.99	99.99	95.91	71.23	69.2	69.16	69.97	68.5	69.61	70.1	70.03	69.7	69.71	68.86	69.02	70.57	70.4	69.78	69.86	71.71	68.84	68.8	82.59	68.79	71.62	68.45	69.1	67.06	70.34	70.21	70.02	69.66	70.37	69.51	67.43
10	Corynebacterium hoiho 49B	99.99	99.99	99.99	95.92	95.48	95.91	99.98	95.91	100	---	99.99	99.99	99.98	99.99	99.99	95.92	71.17	69.12	69.11	70.07	68.81	69.86	70.03	70.14	69.77	70.01	69.14	69.24	70.42	70.57	69.83	69.85	71.79	68.91	68.9	82.65	69.09	71.48	68.72	68.99	67.13	70.46	70.4	70.44	70.13	70.31	69.31	67.55
11	Corynebacterium hoiho 50A	99.99	99.99	99.99	95.93	95.48	95.92	99.99	95.93	100	99.99	---	100	99.98	99.99	99.99	95.93	71.6	69.54	69.42	69.94	68.46	69.72	70.15	70.12	69.72	70.04	69.17	69.54	70.54	70.84	70.23	70.08	72.08	69.14	68.99	82.73	69.28	72.09	68.63	69.3	66.87	70.54	70.5	70.19	70.17	70.44	69.85	67.66
12	Corynebacterium hoiho 51B	99.98	99.99	99.99	95.91	95.46	95.91	99.99	95.92	100	99.99	100	---	99.98	99.99	99.99	95.92	71.05	68.98	68.97	69.85	68.46	69.47	69.89	69.79	69.52	69.72	68.96	69.04	70.03	70.34	69.88	69.72	71.7	68.51	68.65	82.67	68.93	71.62	68.11	68.97	66.73	70.1	70	69.97	69.84	70.04	69.34	67.27
13	Corynebacterium hoiho 52A	99.99	99.99	99.99	95.93	95.49	95.92	99.98	95.93	99.99	99.99	99.99	99.99	---	99.99	99.99	95.93	71.3	69.23	69.15	69.98	68.54	69.79	70.09	70.09	69.69	69.92	69.12	69.31	70.39	70.56	69.84	69.92	71.9	68.9	68.87	82.69	69.01	71.75	68.66	69.15	66.78	70.31	70.23	70.08	70.06	70.42	69.56	67.46
14	Corynebacterium hoiho 71B	99.99	99.99	100	95.92	95.47	95.91	99.98	96.01	99.99	99.99	99.99	99.99	99.99	---	99.99	95.92	71.41	69.26	69.2	69.83	68.35	69.67	70.03	70.01	69.75	69.86	69.08	69.31	70.37	70.6	70.12	69.95	71.86	68.87	68.9	82.67	68.99	71.84	68.32	69.16	66.74	70.27	70.23	70.13	69.93	70.35	69.65	67.42
15	Corynebacterium hoiho 73A	99.99	100	99.99	95.95	95.49	95.94	99.99	95.96	99.99	99.99	99.99	99.99	99.99	99.99	---	95.96	71.28	69.23	69.15	70.04	68.86	69.64	69.97	69.93	69.47	69.88	69.07	69.32	70.36	70.55	70.01	69.6	71.78	68.82	68.79	82.72	68.93	71.65	68.49	69.02	66.79	70.31	70.19	70.08	70.05	70.42	69.35	67.42
16	Corynebacterium hoiho 74A	95.94	95.94	95.93	99.97	98.11	99.98	95.94	100	95.94	95.94	95.93	95.93	95.93	95.93	95.94	---	71.48	69.25	69.33	69.77	68.66	69.85	70.1	69.95	69.71	70	69.18	69.15	70.55	70.75	69.98	69.96	71.92	68.93	68.82	82.62	68.84	71.75	68.73	68.95	66.91	70.4	70.45	69.9	69.93	70.29	69.38	67.66
17	Corynebacterium efficiens YS-314	71.37	71.38	71.38	71.42	71.29	71.42	71.37	71.43	71.37	71.37	71.36	71.39	71.38	71.39	71.38	71.42	---	73.62	73.67	70.87	69.11	71.12	70.48	70.46	70.45	71.82	69.86	69.77	71.59	71.74	70.73	70.31	74.51	73.05	69.67	70.85	69.47	72.51	68.9	70.26	67.17	71.24	71.26	70.72	71.63	71.05	70.48	67.54
18	Corynebacterium glutamicum ATCC 13032	69.45	69.45	69.46	69.53	69.5	69.53	69.46	69.53	69.46	69.46	69.45	69.45	69.45	69.45	69.45	69.53	73.67	---	97.37	69.7	68.82	69.5	69.56	69.43	69.51	69.05	68.77	69.76	69.16	69.14	68.5	69.25	70.37	75.96	67.84	69.39	69.35	69.38	68.44	69.18	67.18	69.23	69.38	68.97	69.12	69.27	69.11	67.75
19	"Corynebacterium crenatum" MT	69.09	69.09	69.09	69.08	69	69.08	69.09	69.08	69.11	69.11	69.11	69.09	69.09	69.09	69.09	69.08	73.49	97.3	---	69.04	68.28	69.29	69	69.04	68.9	68.63	68.14	68.84	68.41	68.55	67.86	68.91	69.91	75.37	67.74	68.87	68.71	69.21	68.18	69.29	67.03	68.84	68.86	68.73	68.64	68.72	68.07	67.41
20	Corynebacterium aurimucosum DSM 44827; ATCC 700975	70.06	70.06	70.07	69.82	69.98	69.81	70.07	69.83	70.08	70.07	70.08	70.07	70.07	70.07	70.06	69.83	70.97	69.34	69.19	---	68.52	70.54	75.2	74.91	74.32	70.27	68.46	69.89	70.19	70.06	69.81	68.83	72.1	69.12	69.37	69.71	68.7	70.85	69.99	69.63	66.78	71.04	71.05	69.63	69.65	73.16	69.03	66.78
21	Corynebacterium kroppenstedtii DSM 44385	68.41	68.41	68.41	68.25	68.27	68.23	68.41	68.25	68.41	68.41	68.42	68.41	68.41	68.41	68.41	68.23	69.15	68.47	68.32	68.51	---	68.53	68.49	68.4	68.26	68.61	67.69	68.4	69.28	69.22	68.19	68.42	69.16	68.09	67.61	68.48	68.23	68.28	67.15	67.8	66.39	68.87	69.15	68.95	69.11	68.63	68.36	67.08
22	"Corynebacterium genitalium" ATCC 33030	69.68	69.69	69.69	69.78	69.68	69.76	69.69	69.76	69.69	69.68	69.7	69.69	69.7	69.69	69.69	69.76	70.7	69.06	68.9	70.53	68.51	---	70.27	70.16	70.21	73.23	68.24	69.04	70.62	70.56	70.55	68.6	72.43	68.18	71.6	69.52	68.58	70.75	68.47	71.02	66.14	73.61	73.73	70.06	70.37	71.27	69.11	66.08
23	"Corynebacterium pseudogenitalium" ATCC 33035	70.21	70.21	70.21	70.14	70.09	70.13	70.21	70.12	70.21	70.21	70.21	70.21	70.21	70.21	70.21	70.12	70.74	69.56	69.45	75.26	68.48	70.68	---	96.03	79.39	70.69	68.73	70.72	70.08	69.86	69.9	68.85	71.72	69.1	69.35	69.92	68.86	70.86	70.52	70.01	67.07	71.32	71.63	70.2	69.67	73.21	68.95	66.75
24	Corynebacterium tuberculostearicum SK141	69.9	69.9	69.9	69.77	69.76	69.78	69.9	69.78	69.92	69.92	69.9	69.9	69.9	69.9	69.9	69.78	70.57	69.37	69.33	74.58	68.36	70.17	96.14	---	79.11	70.06	68.15	69.64	69.49	69.45	69.39	68.52	71.5	69.08	68.96	69.57	68.58	70.75	69.79	69.57	66.94	70.73	70.8	69.58	69.19	73.06	68.62	66.7
25	Corynebacterium accolens ATCC 49725	69.64	69.64	69.67	69.44	69.59	69.4	69.67	69.4	69.64	69.64	69.64	69.64	69.64	69.64	69.64	69.4	70.4	68.95	68.94	74.13	68.23	70.05	79.34	79.16	---	70.01	68.05	69.96	68.95	69.01	69.52	68.28	71.43	68.66	68.55	69.2	68.03	70.48	70.63	69.61	66.62	70.44	70.58	69.23	68.81	72.64	68.5	66.42
26	Corynebacterium lipophiloflavum DSM 44291	69.81	69.82	69.82	69.68	69.66	69.68	69.81	69.68	69.81	69.82	69.81	69.82	69.81	69.81	69.82	69.68	71.39	68.79	68.69	70.25	68.25	73.33	70.22	70.14	70.08	---	68.44	68.86	71.31	70.86	71.39	68.42	73.25	68.81	73.53	69.41	68.25	71.51	68.39	71.38	66.01	74.63	74.61	69.71	70.63	71.27	68.82	65.59
27	Corynebacterium matruchotii ATCC 14266	68.88	68.88	68.88	68.88	68.99	68.89	68.88	68.89	68.88	68.88	68.88	68.88	68.88	68.88	68.88	68.89	69.53	68.2	68.18	68.42	67.52	68.19	68.19	68.24	68.1	68.35	---	67.57	68.71	68.82	68.09	69.12	69.83	67.65	67.67	68.74	67.53	69.58	67.08	67.39	66.28	68.41	68.43	68.49	68.47	68.53	67.14	67.34
28	Corynebacterium resistens DSM 45100	69.35	69.36	69.35	69.18	69.29	69.21	69.35	69.19	69.38	69.36	69.38	69.39	69.35	69.38	69.38	69.19	69.55	69.43	69.38	69.77	68.7	69.32	70.99	70.77	70.04	69.91	68.11	---	70.29	69.85	68.21	69.07	69.97	68.83	68.25	69	68.79	69.13	68.35	68.32	67	69.68	70.04	69.12	69.89	69.03	69.11	67.38
29	Corynebacterium bovis DSM 20582	69.96	69.94	69.94	69.88	69.79	69.87	69.96	69.87	69.94	69.96	69.94	69.94	69.96	69.94	69.94	69.84	71.19	68.3	68.24	69.64	68.94	70.52	69.45	69.41	68.92	70.91	68.85	69.78	---	75.28	72.26	68.87	72.87	67.42	70.05	69.69	68.97	72	67.48	68.89	65.51	71	70.93	70.23	74.48	70.86	70.42	66.02
30	Corynebacterium nuruki S6-4	70.17	70.18	70.17	70.23	70.09	70.23	70.17	70.2	70.21	70.19	70.21	70.21	70.2	70.2	70.21	70.21	71.44	68.34	68.38	69.66	69.15	70.55	69.82	69.58	69.35	70.45	69.02	69.65	75.4	---	71.41	68.83	72.78	67.86	69.83	69.84	69.15	71.59	67.52	68.72	66.04	71.19	71.17	70.43	78.11	70.69	70.58	66.43
31	Corynebacterium otitidis ATCC 51513	70.04	70.04	70.04	70.02	69.93	70.01	70.04	70.02	70.05	70.06	70.04	70.05	70.04	70.04	70.04	70.02	70.79	68.25	68.11	69.85	68.02	70.74	69.96	69.65	69.45	71.46	68.54	68.21	72.6	71.71	---	68.29	73.37	67.23	70.02	69.47	68.08	73.31	67.96	69.21	65.87	71.38	71.21	70.09	70.83	71.44	69.79	65.75
32	Corynebacterium durum F0235	69.71	69.71	69.71	69.67	69.72	69.69	69.71	69.67	69.71	69.71	69.71	69.71	69.72	69.71	69.71	69.69	70.06	69.19	69.26	68.74	68.24	68.52	68.62	68.7	68.64	68.63	69.28	68.65	69.18	68.78	68.37	---	70.21	68.74	67.82	69.58	68.33	69.62	67.82	68.06	66.87	68.72	68.78	69.01	68.96	68.56	68.17	68.71
33	Corynebacterium halotolerans YIM 70093 = DSM 44683	71.94	71.93	71.93	71.86	71.72	71.86	71.94	71.87	71.92	71.93	71.93	71.94	71.92	71.95	71.93	71.87	74.58	70.37	70.11	72.38	69.29	72.67	71.88	71.92	71.7	73.42	70.19	69.83	73.03	72.99	73.16	70.18	---	69.56	71.35	71.37	69.8	74.76	69.61	71.46	66.66	73.51	73.57	71.47	72.65	73.2	70.88	66.73
34	Corynebacterium callunae DSM 20147	69.4	69.41	69.4	69.22	69.23	69.22	69.39	69.18	69.42	69.42	69.42	69.41	69.42	69.4	69.42	69.2	73.06	75.91	75.64	69.42	69.01	68.72	69.55	69.54	69.49	69.4	68.55	69.52	68.72	68.74	67.63	69.21	69.58	---	67.27	68.9	69.04	68.44	68.36	68.78	68.16	68.57	68.93	69.21	69.08	68.67	68.47	67.94
35	Corynebacterium capitovis DSM 44611	68.84	68.85	68.84	68.72	68.69	68.72	68.84	68.72	68.85	68.85	68.85	68.86	68.84	68.84	68.84	68.72	69.72	67.85	67.88	69.51	67.41	71.54	69.19	69.14	68.99	73.59	67.77	68.28	70.23	69.98	70.13	67.8	71.46	67.21	---	68.67	67.34	70.35	67.84	69.9	65.51	72.8	72.95	68.82	69.61	70.03	68.2	65.68
36	Corynebacterium ciconiae DSM 44920	82.6	82.65	82.62	82.54	82.54	82.54	82.6	82.49	82.64	82.65	82.64	82.65	82.65	82.59	82.65	82.53	70.84	69.06	68.95	69.67	68.51	69.51	69.84	69.81	69.47	69.75	69.05	69.35	70.31	70.38	69.69	69.52	71.39	68.82	68.93	---	69.04	71.46	68.23	68.88	66.94	70.31	70.34	69.97	69.74	70.46	69.35	67.56
37	Corynebacterium ulceribovis DSM 45146	68.88	68.9	68.89	68.73	68.88	68.72	68.89	68.73	68.91	68.92	68.9	68.9	68.89	68.89	68.91	68.73	69.04	68.75	68.71	68.34	68.06	68.71	68.44	68.31	68.24	68.11	67.61	68.62	68.91	69.01	67.9	68.33	69.51	68.52	67.36	68.83	---	68.81	67.9	68.36	66.27	68.63	68.75	68.2	68.8	68.37	69.04	67
38	Corynebacterium mastitidis DSM 44356	71.68	71.71	71.68	71.63	71.58	71.65	71.68	71.6	71.73	71.71	71.73	71.71	71.71	71.68	71.69	71.65	72.5	69.29	69.3	71.09	68.04	70.74	70.78	70.79	70.65	71.3	69.34	68.9	72.04	71.71	72.89	69.5	74.68	68.4	70.16	71.48	68.6	---	68.78	69.74	66.97	71.89	71.9	70.43	71.19	71.68	69.52	66.52
39	Corynebacterium propinquum DSM 44285	68.32	68.31	68.32	68.45	68.42	68.46	68.32	68.45	68.32	68.32	68.31	68.32	68.32	68.32	68.32	68.47	68.85	68.22	68.18	69.55	67.2	68.55	69.95	69.9	70.44	68.58	67.72	68.2	67.35	67.78	67.67	67.85	69.51	67.95	67.79	68.17	67.82	68.68	---	68.57	66.67	68.86	68.81	67.64	67.72	69.78	67.51	66.67
40	Corynebacterium lubricantis DSM 45231	69.02	69.02	69.04	68.71	68.82	68.7	69.04	68.73	69.02	69.05	69.02	69.02	69.02	69.02	69.02	68.73	70.53	69.38	69.48	69.67	67.87	71.41	69.88	69.66	69.54	71.48	67.49	68.44	68.74	69.06	69.38	68.18	71.55	68.84	69.86	68.56	68.43	69.83	68.5	---	66.24	71.59	71.64	69.04	68.8	70.2	68.37	66.18
41	Corynebacterium caspium DSM 44850	66.93	66.91	66.93	66.87	66.98	66.87	66.93	66.87	66.93	66.91	66.93	66.93	66.93	66.93	66.95	66.89	67.07	67.15	67.25	66.69	66.09	66.13	67.22	67.13	66.96	65.99	66.57	66.64	65.73	65.95	65.67	66.88	66.44	67.76	65.63	66.98	66.33	66.96	66.61	66.24	---	65.98	65.96	66.25	66.06	66.24	65.62	66.82
42	"Corynebacterium ihumii" GD7	70.29	70.27	70.24	70.22	70.26	70.24	70.29	70.25	70.3	70.28	70.29	70.25	70.29	70.29	70.25	70.26	71.15	68.94	68.99	71.12	68.68	73.41	71.05	70.7	70.63	74.52	68.51	68.59	71.11	71.1	71.56	68.33	73.31	68.15	72.73	70.14	68.48	71.97	68.93	71.21	66.22	---	97.44	70.54	70.8	72.12	69.33	66.02
43	Corynebacterium afermentans DSM 44280	70.36	70.35	70.34	70.22	70.11	70.22	70.35	70.23	70.36	70.38	70.35	70.35	70.34	70.34	70.34	70.23	71.18	69.05	68.84	70.97	68.69	73.68	71.31	70.98	70.79	74.73	68.29	69.14	71.2	71.07	71.32	68.55	73.27	68.34	72.69	69.96	68.88	71.95	68.94	71.52	66.01	97.43	---	70.74	70.43	72.26	69.35	65.81
44	Corynebacterium pyruviciproducens ATCC BAA-1742	70.12	70.15	70.13	70.01	69.88	70	70.11	70	70.13	70.12	70.15	70.15	70.15	70.13	70.15	70.01	70.84	68.93	68.82	69.67	69.05	69.88	70	69.48	69.37	69.82	68.88	68.56	70.55	70.54	70.24	68.76	71.5	68.57	68.89	69.93	68.51	70.62	67.63	68.97	66.49	70.49	70.65	---	70.01	70.61	69.07	66.7
45	Corynebacterium terpenotabidum Y-11	70.59	70.63	70.61	70.45	70.4	70.47	70.59	70.45	70.59	70.61	70.61	70.61	70.6	70.59	70.63	70.46	71.71	69.12	69.07	70.02	69.33	70.81	69.76	69.55	69.76	70.85	69.19	70.09	75.19	78.49	71.18	69.29	72.82	68.66	69.56	69.9	69.64	71.16	68.28	69.03	66.63	70.88	70.78	70.54	---	70.61	70.51	66.34
46	Corynebacterium massiliense DSM 45435	70.23	70.23	70.23	70.21	70.05	70.21	70.23	70.21	70.22	70.23	70.23	70.23	70.23	70.23	70.23	70.21	70.95	68.88	68.77	72.71	68.62	71.44	73.09	73.09	72.81	71.52	68.54	69.12	70.9	70.7	71.29	68.48	73.09	68.21	69.89	70	68.62	71.83	69.81	70	66.13	71.95	72.17	70.55	70.44	---	69.42	66.12
47	Corynebacterium sputi DSM 45148	69.42	69.42	69.42	69.28	69.21	69.3	69.42	69.29	69.42	69.45	69.4	69.37	69.4	69.42	69.4	69.29	70.44	68.51	68.3	68.94	68.04	69.23	68.74	68.76	68.29	68.99	67.34	68.5	70.42	70.68	69.49	68.01	70.7	68.14	68.32	68.94	68.84	69.6	67.74	68.29	65.55	69.26	69.32	68.83	70.36	69.32	---	66.4
48	Corynebacterium freiburgense DSM 45254	67.16	67.17	67.17	67.12	67.18	67.14	67.16	67.12	67.18	67.16	67.16	67.17	67.16	67.18	67.17	67.14	67.4	67.55	67.49	66.59	66.95	66.06	66.53	66.51	66.25	65.67	67.16	67.21	66.36	66.12	65.4	68.69	66.53	67.75	65.44	67.26	67.04	66.62	66.16	65.91	66.55	65.81	65.79	66.63	66.12	65.96	66.15	---
49	Corynebacterium maris DSM 45190	70.8	70.8	70.8	70.78	70.8	70.76	70.79	70.74	70.8	70.81	70.79	70.79	70.8	70.8	70.8	70.75	72.67	69.55	69.48	71.25	68.94	71.95	71.03	70.96	70.7	72.38	69.56	69.4	72.17	72.06	72.19	69.09	75.59	68.44	70.82	70.51	69.3	72.65	69.34	71.03	66.43	72.75	72.86	70.53	71.51	72.11	70.04	65.84
50	Corynebacterium falsenii BL 8171	71	71.02	71.01	70.92	70.91	70.92	71	70.92	71	71	71.02	71.01	71.01	71.01	71.02	70.92	71.05	69.68	69.7	70.46	69.82	70.71	70.75	70.86	70.42	71.14	69.33	72.41	73.37	72.66	70.47	69.64	72.07	69.49	69.47	70.41	69.84	71.47	68.58	69.43	66.77	70.93	71.24	70.58	72.24	70.96	70.28	67.3
51	Corynebacterium casei LMG S-19264	68.92	68.92	68.92	68.71	68.81	68.69	68.91	68.72	68.91	68.91	68.92	68.92	68.91	68.91	68.91	68.71	70.09	70.02	69.76	71.35	67.75	69.61	71.56	71.38	71.17	69.18	67.83	68.92	68.55	68.3	67.79	68.11	69.99	69.51	68.02	68.44	68.63	68.79	69.38	69.04	67.06	69.64	69.73	68.27	68.49	70.87	68.15	66.79
52	Corynebacterium vitaeruminis DSM 20294	72.07	72.06	72.06	71.71	71.88	71.71	72.07	71.73	72.07	72.08	72.06	72.05	72.07	72.05	72.05	71.73	73.98	70.65	70.48	71.84	69.46	72.15	71.73	71.46	71.24	72.56	71.23	70.15	73.16	73.06	72.83	70.54	75.28	69.74	71.02	71.36	69.52	73.56	69.1	70.46	66.91	72.7	72.72	71.89	71.99	72.66	70.86	67.46
53	Corynebacterium jeddahense JCB	70.25	70.24	70.25	69.86	70.15	69.88	70.25	69.94	70.25	70.26	70.25	70.25	70.25	70.25	70.25	69.94	71.16	68.78	68.82	71.3	68.54	74.08	71.08	70.92	70.66	75.45	68.63	69.64	72.26	71.82	72.69	68.79	73.96	67.95	73.66	70.08	68.19	72.51	68.4	71.4	65.75	81.48	81.56	70.78	70.95	72.43	69.49	65.72
54	Corynebacterium argentoratense DSM 44202	70.64	70.64	70.64	70.61	70.72	70.61	70.64	70.59	70.64	70.64	70.64	70.64	70.64	70.64	70.64	70.59	71.44	70.6	70.41	70.17	69.82	69.98	70.27	70.23	69.94	69.9	70.02	70.44	70.91	70.31	69.45	70.59	71.41	70.17	68.55	70.26	69.97	70.29	68.46	68.8	67.55	69.68	69.89	70.38	70.54	70	69.8	68.67
55	Corynebacterium glyciniphilum AJ 3170	69.64	69.65	69.64	69.47	69.48	69.46	69.66	69.47	69.62	69.62	69.64	69.65	69.62	69.64	69.65	69.46	70.66	68.56	68.35	69.18	68.78	69.95	69.47	69.44	68.87	70.02	68.81	69.68	73.74	75	70.16	68.88	71.48	68.02	69.09	69.31	68.81	70.47	67.86	68.22	66.45	69.93	70.15	69.65	74.52	69.73	70	66.52
56	Corynebacterium pseudodiphtheriticum DSM 44287	67.96	67.96	67.96	68	68.08	67.99	67.96	68	67.96	67.96	67.96	67.96	67.96	67.96	67.96	67.99	68.48	68.45	68.34	69.02	67.67	68.27	69.82	69.74	69.77	68.33	67.54	67.89	67.4	67.22	67.19	67.5	68.96	68.22	67.56	67.69	67.68	68.04	83.45	68.42	66.42	68.3	68.49	67.67	67.3	69.43	67.25	66.55
57	Corynebacterium variabile NRRL B-4201	66.95	66.96	66.95	67	66.81	66.99	66.95	67	66.98	66.95	66.96	66.95	66.95	66.95	66.96	66.99	67.29	65.9	65.87	66.9	65.84	67.23	66.05	66.19	66.35	67.52	66	65.67	68.74	68.59	68.27	65.62	68.4	65.29	66.81	66.34	65.83	67.67	64.9	65.83	64.11	67.79	67.73	67.52	68.09	67.43	67.12	63.58
58	Corynebacterium atypicum R2070	70.32	70.32	70.32	70.26	70.21	70.26	70.32	70.24	70.33	70.33	70.33	70.31	70.32	70.31	70.32	70.23	70.83	68.55	68.6	69.94	68.24	70.4	69.87	69.82	69.75	70.77	68.88	70.48	70.71	70.61	71.55	69.04	72.74	68.03	69.56	70.08	68.22	73.06	68.3	69.13	66.96	70.98	71	70.22	70.22	70.85	69.03	66.43
59	Corynebacterium imitans DSM 44264	70.31	70.33	70.31	70.25	70.18	70.24	70.31	70.23	70.33	70.33	70.33	70.33	70.34	70.31	70.33	70.25	71.24	69.04	69.08	70.97	68.51	73.15	70.65	70.71	70.72	74.49	68.56	68.93	71.25	71	71.38	68.87	73.22	68.4	73.02	69.88	68.88	71.87	69.18	71.18	66.24	76.11	76.33	70.31	70.49	71.92	69.77	65.88
60	Corynebacterium ureicelerivorans IMMIB RIV-2301	70	69.98	70	69.86	69.83	69.85	70	69.86	70	70	69.98	69.98	70	70	69.98	69.85	71.05	68.98	68.91	70.68	69.07	73.4	70.74	70.49	70.49	74.32	68.66	69.08	71.11	71.08	71.46	68.53	73.13	68.3	72.52	69.64	68.69	71.52	68.98	70.99	66.23	83.97	84.16	70.35	70.48	71.71	69.46	66.05
61	Corynebacterium freneyi DNF00450	71.23	71.21	71.24	71.11	71.05	71.11	71.24	71.11	71.23	71.24	71.22	71.21	71.23	71.23	71.24	71.11	72.29	69.72	69.6	70.75	69.6	71.32	70.51	70.36	70.34	71.85	69.15	69.64	72.88	72.37	71.88	69.63	73.89	69	69.86	70.88	70.23	72.11	68.42	70.03	66.06	71.6	71.73	70.71	71.86	71.3	72.97	66.69
62	Corynebacterium doosanense CAU 212	70.66	70.68	70.66	70.61	70.62	70.61	70.67	70.6	70.68	70.68	70.67	70.68	70.68	70.66	70.68	70.61	72.52	69.34	69.41	71.24	68.83	71.77	70.91	70.75	70.7	72.29	68.84	69.3	72.13	71.96	72.39	68.6	74.94	68.25	70.42	70.04	68.81	72.88	68.74	70.59	66.06	72.42	72.49	70.6	71.46	72.12	70.18	65.89
63	Corynebacterium auriscanis CIP 106629	69.22	69.25	69.25	69.11	69.21	69.11	69.22	69.13	69.22	69.25	69.22	69.25	69.22	69.22	69.25	69.13	69.87	69.25	69.25	68.56	68.74	69.28	69.21	69.11	68.94	69.03	67.87	77.76	70.22	70.33	68.35	68.65	70.15	68.62	67.9	68.99	68.79	69.34	67.86	68.99	66.32	68.97	69.25	69.07	70.01	68.86	68.87	67
64	Corynebacterium ulcerans FRC11	68.76	68.75	68.75	68.79	68.78	68.79	68.76	68.8	68.75	68.75	68.77	68.75	68.76	68.75	68.75	68.79	69.26	69.03	69.02	68.52	67.83	68.14	68.66	68.63	68.43	67.98	68.58	68.41	68.29	68.4	67.61	68.93	69.09	69.14	67.16	68.68	67.94	68.65	67.66	67.71	66.95	68.19	68.1	68.18	68.45	68.14	68.15	67.69
65	Corynebacterium ulcerans NCTC7910	68.73	68.73	68.73	68.72	68.69	68.71	68.73	68.71	68.7	68.73	68.73	68.73	68.73	68.71	68.73	68.72	69.31	69.01	68.81	68.66	68.15	68.22	68.73	68.68	68.51	68.14	68.79	68.88	68.51	68.72	67.81	68.99	69.18	68.97	67.13	68.47	68.1	68.61	67.71	67.78	67.24	68.28	68.26	68.6	68.65	68.25	68.07	67.69
66	Corynebacterium humireducens DSM 45392	71.87	71.84	71.87	71.46	71.78	71.5	71.85	71.49	71.86	71.83	71.85	71.85	71.86	71.85	71.85	71.51	74.45	70.29	70.34	71.85	69.17	72.27	71.27	71.16	71.07	72.94	69.81	69.5	73.48	72.88	73.26	70.16	78.66	69.17	71.06	71.18	69.78	74.1	69.26	70.88	66.97	72.87	72.97	71.12	72.43	72.82	71.11	66.78
67	Corynebacterium singulare IBS B52218	70.07	70.05	70.07	69.8	69.94	69.79	70.07	69.77	70.07	70.07	70.05	70.07	70.07	70.07	70.05	69.77	70.88	69.4	69.29	81.62	68.86	70.97	74.97	74.53	73.91	70.58	68.47	69.42	69.94	69.81	70.08	68.87	71.94	68.9	69.32	69.7	68.49	70.87	69.52	69.46	66.79	71.35	71.68	70.42	69.87	72.83	69.08	66.74
68	Corynebacterium marinum DSM 44953	71.51	71.5	71.51	71.35	71.3	71.34	71.51	71.35	71.5	71.5	71.5	71.51	71.51	71.51	71.5	71.34	74.63	70.74	70.57	71.8	69.37	72.25	71.31	71.26	71.27	73.19	69.78	69.66	73.4	72.9	72.93	69.83	78.49	69.76	70.98	70.86	69.52	73.86	69.25	71.55	66.5	72.58	72.85	71.67	72.11	72.79	70.84	66.54
69	Corynebacterium camporealensis DSM 44610	69.84	69.84	69.84	69.8	69.81	69.79	69.84	69.8	69.87	69.86	69.87	69.85	69.84	69.86	69.85	69.8	70.95	69.8	69.79	73.69	69.16	70.57	74.4	74.29	74.03	70.29	68.62	69.34	70.18	70.12	69.56	68.57	72.06	69.35	69.1	69.58	69.13	70.42	69.99	70.04	66.65	70.74	70.86	69.77	69.89	72.95	69.33	66.69
70	Corynebacterium kutscheri DSM 20755	67.14	67.14	67.14	67.08	67.12	67.08	67.14	67.08	67.16	67.16	67.14	67.14	67.14	67.14	67.14	67.08	67.24	67.64	67.64	67.07	67.11	66.55	67.23	67.26	66.92	66.07	67.89	67.45	66.63	66.09	65.93	67.76	66.66	68.19	65.6	66.84	66.97	66.25	67.07	66.1	67.69	66.39	66.26	66.58	66.7	66.21	66.33	67.82
71	Corynebacterium mustelae DSM 45274	68.41	68.39	68.39	68.39	68.35	68.34	68.41	68.37	68.38	68.4	68.41	68.39	68.41	68.39	68.39	68.34	68.66	68.67	68.54	68.23	67.99	68.05	68.29	68.26	68.4	67.79	69.93	68.53	68.09	67.82	67.36	68.58	68.57	68.38	67.04	68.22	68.31	67.96	67.88	67.49	67.34	68.13	68.12	67.86	67.87	68.07	67.52	68.1
72	Corynebacterium epidermidicanis DSM 45586	70.03	70.03	70.04	70.07	69.92	70.07	70.03	70.04	70.03	70.04	70.03	70.03	70.03	70.03	70.03	70.07	70.41	70.04	70.04	69.6	69.17	69.56	69.53	69.51	69.51	69.51	68.84	69.42	70.1	69.85	69.06	69.57	70.63	69.53	68.35	69.67	69.12	69.91	68.69	68.97	67.33	69.73	69.82	69.79	69.81	69.7	68.99	67.99
73	Corynebacterium testudinoris DSM 44614	70.65	70.65	70.65	70.81	70.54	70.8	70.65	70.81	70.65	70.64	70.65	70.63	70.65	70.65	70.64	70.8	72.67	70.17	70.25	70.82	68.84	71.13	70.74	70.68	70.35	71.91	69.56	69.85	71.4	71.08	71.17	69.66	75.8	69.72	70.05	70.15	69.24	71.85	69.03	70.18	66.9	71.01	70.99	70.32	70.8	71.15	69.84	66.87
74	Corynebacterium uterequi DSM 45634	70.19	70.18	70.19	69.91	70.02	69.93	70.19	69.92	70.19	70.18	70.19	70.19	70.19	70.19	70.19	69.93	70.94	68.59	68.56	70.27	68.43	70.88	70.07	70.03	69.71	71.03	68.7	68.62	71.52	70.8	70.97	68.58	73.02	67.93	69.78	69.82	68.18	71.47	68.33	69.38	66.06	71.13	71.07	69.85	70.4	70.95	69.06	65.93
75	Corynebacterium riegelii PUDD_83A45	69.36	69.34	69.37	69.39	69.34	69.39	69.36	69.4	69.36	69.37	69.33	69.37	69.36	69.36	69.34	69.41	70.01	68.73	68.83	70.94	68.41	72.24	70.65	70.59	69.73	72.84	68.16	68.55	69.57	69.29	69.34	68.42	71.05	68.57	71.33	68.99	68.65	70.18	68.72	70.46	66.42	74.96	75.14	69.53	69.17	70.99	68.93	66.2
76	Corynebacterium lactis RW2-5	69.88	69.88	69.9	70.01	69.96	70.01	69.88	70.03	69.88	69.89	69.88	69.89	69.88	69.88	69.88	70.03	70.63	69.26	69.13	69.77	68.74	69.89	69.89	69.62	69.49	69.97	68.59	69.17	70.85	70.63	69.64	69.09	71.43	68.49	68.6	69.66	70.03	70.28	68.1	69.06	66.46	70.19	70.19	69.76	70.59	70.06	71.41	66.98
77	Corynebacterium deserti GIMN1.010	69.83	69.87	69.84	69.79	69.82	69.79	69.84	69.77	69.85	69.88	69.84	69.87	69.85	69.83	69.87	69.79	74	79.74	79.66	69.8	68.91	69.8	69.82	69.8	69.67	70.07	68.9	69.53	69.46	69.28	68.77	69.57	70.99	75.64	68.44	69.49	68.91	69.88	68.53	69.6	67.52	69.56	69.57	69.36	69.32	69.2	68.86	67.55
78	Corynebacterium lowii NML 130206	71	70.99	71	70.81	70.86	70.8	71	70.8	71.02	71	71	71.01	71	71	71	70.79	71.25	69.32	69.18	70.11	68.14	69.82	70.2	70.12	70.03	69.71	68.97	68.64	70.01	70.37	71.07	69.18	72.61	69.09	69.08	70.59	68.37	80.73	68.55	68.97	67.74	70.3	70.42	69.67	69.87	70.74	68.95	67.09
79	Corynebacterium oculi NML 130210	70.82	70.83	70.82	70.68	70.61	70.69	70.82	70.67	70.85	70.85	70.83	70.83	70.83	70.82	70.83	70.69	71.58	68.96	68.87	70.37	67.94	69.99	70.17	70.08	70.03	70.25	69.13	68.42	70.64	70.42	71.64	69.18	73.11	68.47	69.4	70.44	68.12	81.47	68.26	68.99	67.11	70.8	70.64	69.82	69.86	71.02	68.88	66.78
80	Corynebacterium xerosis NBRC 16721	71.37	71.39	71.41	71.16	71.21	71.17	71.39	71.16	71.37	71.38	71.37	71.38	71.37	71.37	71.39	71.17	72.35	69.37	69.36	70.42	69.53	71.54	70.59	70.49	70.48	71.63	69.35	69.72	73.17	72.73	71.79	69.71	73.86	68.53	70.12	71.02	70.63	72.76	68.65	70.09	65.89	72.29	72.32	71.43	71.99	71.75	73.3	66.8
81	Corynebacterium simulans Wattiau	69.77	69.79	69.78	69.65	69.63	69.64	69.78	69.66	69.77	69.79	69.77	69.77	69.78	69.77	69.76	69.65	70.77	69.71	69.45	75.32	68.83	70.5	75.13	74.95	74.2	70.29	68.33	69.26	70.04	69.71	69.62	68.68	71.9	69.41	69.19	69.4	68.77	70.41	70.1	69.75	66.49	70.97	71.12	69.82	69.4	73.11	68.92	66.63
82	Corynebacterium crudilactis JZ16	69	68.98	68.99	69.08	68.98	69.08	69	69.05	68.98	69	68.99	68.98	69	68.98	68.97	69.06	72.49	81.8	81.73	68.88	68.18	68.41	68.81	68.88	68.97	68.49	68	69.19	68.42	68.22	67.51	68.83	69.23	75.16	67.23	68.65	68.71	68.09	68.39	68.51	67.48	68.48	68.58	68.58	68.68	68.12	67.97	67.7
83	Corynebacterium diphtheriae DSM 44123	68.7	68.7	68.7	68.7	68.73	68.7	68.7	68.7	68.72	68.72	68.7	68.7	68.7	68.7	68.72	68.7	69.14	69.13	69.06	68.65	68	68.17	68.58	68.48	68.29	68	68.42	68.76	67.94	67.82	67.52	68.92	69.03	69.15	67.01	68.64	67.87	68.54	68.37	68.03	67.02	67.79	67.97	67.76	68.15	68.28	67.84	67.74
84	Corynebacterium diphtheriae CCUG 5865	68.67	68.66	68.66	68.56	68.57	68.56	68.66	68.57	68.67	68.66	68.67	68.66	68.67	68.67	68.66	68.57	69.38	69.31	69.19	68.83	67.61	68.01	69.03	69.03	68.81	67.92	68.46	69.46	68.12	68.17	67.63	68.9	68.93	69.08	67.33	68.67	67.71	68.6	68.56	68.07	67.33	67.87	68.08	67.98	68.3	68.5	67.78	67.93
85	Corynebacterium stationis 622=DSM 20302	68.45	68.43	68.43	68.32	68.34	68.34	68.44	68.32	68.44	68.43	68.44	68.43	68.45	68.45	68.43	68.34	69.8	69.62	69.73	70.75	68.08	69.1	71.37	71.16	71.02	69.67	67.59	68.84	67.95	68.13	67.49	67.98	70.2	69.88	67.61	68.12	68.37	68.22	69.14	69.53	66.99	69.15	69.27	68.3	68.22	70.18	67.8	66.72
86	Corynebacterium ammoniagenes DSM 20306 = 9.6	68.37	68.38	68.38	68.4	68.44	68.4	68.38	68.42	68.4	68.4	68.38	68.38	68.38	68.38	68.4	68.42	69.55	69.42	69.17	71.01	67.97	69.27	71.4	71.16	71.33	69.25	67.66	68.81	67.58	67.96	67.6	67.88	70.16	69.2	67.64	68.11	68.43	68.36	69.33	69.26	66.93	69.11	69.18	68.18	68.11	70.48	67.41	66.53
87	Corynebacterium aquilae S-613	71.41	71.4	71.38	71.34	71.33	71.36	71.4	71.34	71.42	71.42	71.42	71.41	71.42	71.41	71.4	71.34	72.07	70.39	70.3	70.36	69.67	70.67	70.39	70.48	70.15	70.44	70.58	70.08	71.34	71.75	70.17	71.19	72.48	69.86	69.3	70.97	70.04	71.34	68.85	69.26	67.42	70.72	70.8	70.5	71.43	70.67	70.25	68.4
88	Corynebacterium flavescens OJ8	69.8	69.8	69.8	69.71	69.77	69.71	69.8	69.72	69.79	69.8	69.8	69.8	69.8	69.8	69.8	69.72	70.8	69.38	69.13	73.13	68.54	69.87	73.7	73.7	73.38	70.13	68.5	69.12	70.03	69.58	69.7	68.48	71.45	69.41	68.93	69.39	68.1	70.4	69.11	69.31	66.63	70.18	70.42	69.88	69.39	71.95	69	66.35
89	Corynebacterium frankenforstense ST18	71.89	71.89	71.89	71.67	71.64	71.64	71.89	71.65	71.89	71.88	71.89	71.89	71.89	71.89	71.89	71.64	72.98	69.51	69.42	71.67	68.92	72.39	71.37	71.38	71.09	72.88	69.45	68.96	73.09	73.26	74.42	69.45	76.42	68.5	71.17	71.14	69.19	75.62	68.92	70.55	66.93	73.12	73.2	71.54	72.2	73.06	70.54	66.26
90	Corynebacterium sphenisci DSM 44792	70.72	70.71	70.72	70.76	70.67	70.77	70.72	70.78	70.72	70.7	70.72	70.72	70.72	70.72	70.72	70.78	71.86	68.57	68.62	69.75	68.5	70.16	69.74	69.73	69.53	70.95	69.16	69.23	72.82	72.45	71.56	69.06	73.21	67.72	69.55	70.44	69.51	72.66	67.72	68.68	65.96	71.16	71.21	70.13	71.69	70.5	72.11	66.34
91	Corynebacterium phocae M408/89/1	69.41	69.42	69.4	69.45	69.47	69.45	69.41	69.46	69.41	69.41	69.42	69.42	69.42	69.41	69.42	69.47	69.88	68.86	68.76	71.75	68.14	69.47	71.78	71.68	71.46	69.37	68.29	68.68	69.12	69.44	69.09	68.29	70.72	68.66	68.55	68.9	68.57	70.4	68.9	68.74	67.03	69.84	69.78	68.81	69.32	71.14	68.29	66.37
92	"Corynebacterium kefirresidentii" SB	69.36	69.37	69.36	69.37	69.36	69.37	69.35	69.36	69.37	69.35	69.37	69.37	69.37	69.36	69.37	69.37	69.79	68.85	68.79	74.17	68.51	69.6	88.96	88.92	78.44	69.73	68	69.38	69.1	68.98	69.09	68.25	70.74	68.74	68.6	68.83	68.07	70.15	69.8	69.18	66.95	70.51	70.39	69.21	68.85	72.68	68.49	66.68
93	Corynebacterium pseudotuberculosis ATCC 19410	68.26	68.25	68.26	68.32	68.32	68.33	68.26	68.34	68.28	68.26	68.26	68.27	68.26	68.26	68.27	68.35	68.75	68.76	68.68	68.21	67.47	67.73	68.21	68.14	68.07	67.52	68.44	68.79	67.85	67.68	67.18	68.83	68.46	68.91	66.85	68.3	67.88	68.06	67.48	67.26	67.2	67.73	67.74	68.03	68.03	67.59	67.49	67.88
94	Corynebacterium hadale NBT06-6	70.22	70.23	70.23	70.2	70.09	70.2	70.22	70.21	70.23	70.23	70.22	70.23	70.22	70.22	70.21	70.22	71.17	69.06	69.02	71.58	68.25	73.65	71.59	71.46	71.08	74.83	68.52	69.15	71.48	70.99	71.14	68.73	72.99	68.21	73.37	69.94	68.49	72.16	69.17	71.41	66.1	76.41	76.62	70.51	70.31	72.54	69.44	65.87
95	Corynebacterium glaucum DSM 30827	70.15	70.11	70.15	70.09	69.98	70.09	70.15	70.09	70.13	70.13	70.13	70.1	70.15	70.14	70.1	70.09	70.96	69.15	69.24	70.75	69.24	73.04	70.48	70.45	70.42	74.42	68.43	69.37	70.63	70.49	71.08	68.55	72.42	68.42	72.25	69.79	68.57	70.91	68.84	70.75	66.29	75.7	75.8	70.13	70.21	71.43	69.39	65.86
96	Corynebacterium tuscaniense UMB0792	69.24	69.24	69.24	69.26	69.27	69.26	69.25	69.26	69.26	69.24	69.25	69.25	69.24	69.24	69.24	69.26	69.96	68.7	68.7	70.38	68.14	75.13	70.22	70.08	69.38	71.36	67.81	69.38	69.74	69.29	68.84	68.24	70.69	68.38	70.13	68.99	68.5	69.94	68.53	70.09	66.09	72.02	72.07	69.16	68.95	70.31	68.68	66.44
97	"Corynebacterium provencense" 17KM38	69.96	69.95	69.97	69.81	69.78	69.77	69.96	69.82	69.94	69.95	69.96	69.96	69.97	69.96	69.97	69.79	71.18	68.81	68.57	69.66	69.7	70.49	69.4	69.3	69.28	70.35	68.96	69.65	74.41	77.47	70.83	68.75	72.17	68.25	69.26	69.76	69.14	70.86	67.76	68.49	66.79	70.44	70.51	70.08	78.56	69.82	69.96	66.48
98	"Corynebacterium heidelbergense" DSM 104638	69.87	69.94	69.87	69.97	69.88	69.94	69.87	69.87	69.97	69.97	69.96	69.94	69.94	69.87	69.96	69.95	70.55	68.45	68.55	69.14	68.16	69.57	69	68.95	68.69	70.06	68.94	70.48	72.92	71.85	70.1	69.28	71.44	67.88	68.93	69.67	68.31	71.08	67.35	68.36	66.11	69.98	70.07	69.6	71.25	69.42	69.25	66.56
99	"Corynebacterium bouchesdurhonense" SN14	70.58	70.59	70.58	70.6	70.63	70.62	70.58	70.61	70.59	70.58	70.59	70.59	70.58	70.59	70.61	70.62	71.7	68.98	68.98	71.22	68.67	73.65	71.29	71.07	71.04	75.07	68.89	69.12	71.42	71.3	71.89	68.7	73.58	68.36	73.16	70.2	68.59	72.9	68.53	71.25	66.25	77.04	76.9	70.47	70.73	72.08	69.5	66
100	Corynebacterium phoceense MC1	70.03	70.06	70.03	69.83	69.89	69.82	70.04	69.77	70.05	70.05	70.06	70.06	70.06	70.03	70.06	69.81	70.9	68.91	68.95	74.74	68.29	71.05	74.18	73.75	73.48	71.17	68.8	69.41	70.97	70.44	71.11	68.53	73.22	68.13	69.95	69.86	68.4	71.59	69.6	70.06	65.94	71.47	71.62	69.76	70.01	73.58	69.32	66.23
101	Corynebacterium mycetoides DSM 20632	70.46	70.48	70.46	70.36	70.35	70.32	70.46	70.29	70.46	70.46	70.48	70.46	70.46	70.46	70.48	70.3	71.99	68.93	68.99	70.91	69.12	74.16	70.94	70.82	70.32	81.74	68.88	69.44	72.24	71.26	71.76	68.86	74.08	68.87	74.26	70.06	68.76	72.34	68.7	71.56	66.06	75.5	75.52	70.37	70.95	72.06	69.61	65.64
102	Corynebacterium timonense DSM 45434	70.35	70.34	70.36	70.38	70.3	70.39	70.35	70.38	70.37	70.36	70.35	70.34	70.35	70.35	70.34	70.39	71.29	69.01	68.93	70.81	69.36	73.59	70.61	70.57	70.5	76.18	68.71	69.62	71.89	71.51	72.01	68.91	73.8	68.11	75.31	70.04	68.68	72.14	68.53	71.01	66.09	75.3	75.49	70.33	71.16	72.02	69.52	66.07
103	Corynebacterium coyleae DSM 44184	69.54	69.53	69.53	69.65	69.52	69.64	69.54	69.66	69.53	69.53	69.53	69.54	69.54	69.54	69.54	69.65	70.53	69.22	69.1	70.77	68.38	72.67	70.65	70.32	69.76	73.53	68.48	69.91	70.37	70.12	70.14	68.47	72.04	68.48	71.82	69.22	68.62	70.29	68.97	70.99	66.36	78.99	79.04	69.26	69.86	71.25	68.93	66.05
104	Corynebacterium cystitidis DSM 20524	68.64	68.65	68.65	68.59	68.58	68.59	68.64	68.59	68.65	68.66	68.63	68.65	68.65	68.64	68.65	68.59	69.27	68.33	68.38	69.12	67.45	70.21	69.08	69.04	68.85	69.94	67.66	68.25	68.01	68.24	68.2	67.31	70	67.95	69.26	68.52	67.8	68.89	68.19	72.3	66.43	70.46	70.38	68.4	68.04	69.29	67.63	66.24
105	Corynebacterium spheniscorum J11, PG 39	70.6	70.61	70.6	70.61	70.53	70.61	70.59	70.61	70.6	70.6	70.6	70.61	70.6	70.6	70.61	70.61	70.79	69.71	69.81	69.64	68.35	69.12	69.95	69.97	69.74	69.12	69.41	69.18	69.07	69.38	68.46	69.88	71.13	69.89	68.3	70.17	68.94	70.52	68.56	68.9	68.33	69.38	69.34	68.89	69.54	69.59	68.63	68.33
106	"Corynebacterium urinapleomorphum" Marseille-P2799	70.04	70.04	70.04	69.76	69.82	69.74	70.04	69.74	70.04	70.04	70.04	70.04	70.04	70.04	70.04	69.74	71.06	68.99	68.99	70.51	68.19	77.54	70.46	70.37	70.02	73.77	68.27	68.97	70.96	70.92	70.99	68.64	73.11	67.96	71.87	69.64	68.4	71.52	68.31	71.27	65.94	74.24	74.1	69.95	70.16	71.48	69.46	66.06
107	Corynebacterium appendicis DSM 44531	69.84	69.84	69.84	69.76	69.73	69.77	69.84	69.76	69.84	69.84	69.84	69.84	69.84	69.84	69.84	69.77	71.5	69.2	69.01	71.19	68.23	77.87	70.77	70.69	70.43	74.62	68.32	68.84	71.11	71.11	71.22	68.53	73.43	68.96	71.99	69.56	68.32	71.55	68.41	71.96	66.02	74.79	74.9	70.1	70.46	71.85	69.69	66.02
108	Corynebacterium glucuronolyticum DSM 44120	69.61	69.63	69.61	69.36	69.37	69.39	69.61	69.37	69.61	69.61	69.61	69.63	69.61	69.61	69.63	69.37	70.09	68.93	68.73	69.25	68.71	69.43	69.15	69.15	68.83	69.09	68.03	68.5	69.65	70.06	68.95	68.49	70.4	68.15	68.39	69.24	68.11	69.8	67.41	68.61	66.28	69.54	69.58	79.41	69.74	69.91	68.8	66.67
109	Corynebacterium fournierii Marseille-P2948	70.63	70.61	70.61	70.69	70.63	70.69	70.61	70.69	70.63	70.63	70.61	70.61	70.61	70.63	70.61	70.69	71.39	69.39	69.29	71.24	68.69	73.9	71.11	71.03	71.09	75.07	68.97	68.96	70.96	71.39	71.45	68.88	73.58	68.72	73.17	70.31	69.16	72.16	69.23	71.33	66.28	85.75	85.72	70.66	70.72	72.43	69.59	66.25
110	Corynebacterium pollutisoli VDS	71.62	71.6	71.63	71.57	71.58	71.58	71.61	71.57	71.63	71.62	71.6	71.61	71.61	71.61	71.61	71.58	74.53	70.56	70.6	71.86	68.74	72.42	71.34	71.35	71.14	72.65	69.89	69.26	73.47	73.05	73.11	70	78.76	69.28	71.02	71.2	69.44	74.25	69.56	71.36	66.37	72.84	72.83	71.28	72.36	72.86	70.87	66.53
111	Corynebacterium urealyticum NCTC12011	70.79	70.79	70.83	70.56	70.65	70.57	70.79	70.57	70.83	70.8	70.79	70.79	70.79	70.82	70.84	70.58	71.63	69.56	69.68	71	69.42	71.46	72.61	71.28	70.5	71.47	68.91	72.41	73.56	72.8	70.9	69.29	72.67	68.87	69.5	70.35	69.49	71.37	68.64	69.63	66.49	72.06	72.58	70.82	72.53	71.34	70.83	66.94
112	Corynebacterium pilosum NCTC11862	70.01	70	69.97	69.95	69.98	69.95	69.99	69.95	69.99	70	70.01	70	70.01	70	70	69.95	71.18	69.11	69.08	70.3	68.32	71.69	70.23	70.03	70.01	71.81	68.34	69.51	69.69	69.7	69.89	68.37	71.96	69.01	70.14	69.44	68.98	70.52	69.08	73.27	66.51	71.94	71.9	69.58	69.31	70.62	68.66	66.36
113	Corynebacterium striatum NCTC764	69.65	69.65	69.63	69.72	69.65	69.68	69.65	69.65	69.68	69.66	69.69	69.65	69.68	69.65	69.68	69.67	70.97	69.55	69.55	76.27	68.75	70.58	75.28	74.89	74.47	70.01	68.35	69.22	69.96	69.95	69.86	68.4	72.01	69.3	69.39	69.25	68.63	70.69	69.99	69.88	66.64	70.99	71.45	69.67	69.56	73.01	69.41	66.3
114	Corynebacterium jeikeium NCTC11913	71.01	71.01	70.99	70.9	70.98	70.88	70.98	70.86	71.02	71.05	71.02	71.02	71.02	70.98	71.02	70.87	71.46	70.01	70.06	71.54	70.11	71.57	73.34	71.86	71	71.46	69.09	74.92	72.86	72.34	70.37	69.65	72.21	69.34	69.39	70.62	69.97	71.5	69.21	69.61	66.52	72.03	72.47	71.14	71.99	71.51	70.21	67.21
115	Corynebacterium amycolatum NCTC7243	70.8	70.85	70.8	70.78	70.7	70.77	70.79	70.76	70.83	70.83	70.83	70.84	70.83	70.8	70.83	70.77	71.31	70.52	70.56	70.58	70.21	70.98	72.34	71.14	70.62	70.9	69.31	70.55	71.42	70.71	69.68	69.61	71.54	70.09	68.77	69.83	70.54	69.62	68.88	69.32	67.44	71.02	71.42	70.79	70.88	70.69	71.56	67.55
116	Corynebacterium renale NCTC7448	69.35	69.35	69.31	69.13	69.22	69.13	69.29	69.13	69.33	69.33	69.35	69.35	69.35	69.35	69.35	69.16	70.29	69.58	69.43	69.56	68.46	69.98	69.58	69.3	69.06	69.35	68.35	69.31	69.78	69.81	69.57	68.83	70.7	69.1	68.68	69.15	68.96	70.58	68.75	69.01	68.04	70.16	70.12	69.18	69.69	69.67	68.8	67.01
117	Corynebacterium minutissimum NCTC10288	69.65	69.66	69.66	69.58	69.53	69.58	69.65	69.58	69.65	69.65	69.66	69.65	69.66	69.66	69.66	69.58	70.58	69.01	69.05	82.22	68.7	70.25	74.77	74.59	73.74	70.33	68.3	69.51	69.9	69.93	69.75	68.59	71.78	68.88	69.09	69.33	68.59	70.59	69.51	69.47	66.77	70.91	70.97	69.84	69.58	72.37	68.79	66.47
[truncated: 69 more columns]

## Sheet: Data S1C
Query genome	Reference genome	DDH	Model C.I.	Distance	Prob. DDH >= 70%
Corynebacterium hoiho 3B	Corynebacterium accolens ATCC 49725	20.5	[18.3 - 22.9%]	0.2141	0
Corynebacterium hoiho 3B	Corynebacterium afermentans DSM 44280	20	[17.8 - 22.4%]	0.2199	0
Corynebacterium hoiho 3B	Corynebacterium ammoniagenes DSM 20306	22.7	[20.4 - 25.1%]	0.193	0
Corynebacterium hoiho 3B	Corynebacterium amycolatum NCTC7243	22.5	[20.2 - 24.9%]	0.1949	0
Corynebacterium hoiho 3B	Corynebacterium appendicis DSM 44531	21.1	[18.8 - 23.5%]	0.2083	0
Corynebacterium hoiho 3B	Corynebacterium aquilae S-613	22.5	[20.2 - 24.9%]	0.1952	0
Corynebacterium hoiho 3B	Corynebacterium argentoratense DSM 44202	21.7	[19.4 - 24.1%]	0.2023	0
Corynebacterium hoiho 3B	Corynebacterium atypicum R2070	21.2	[18.9 - 23.6%]	0.2072	0
Corynebacterium hoiho 3B	Corynebacterium aurimucosum DSM 44827	21.1	[18.9 - 23.5%]	0.2081	0
Corynebacterium hoiho 3B	Corynebacterium auriscanis CIP 106629	21.7	[19.4 - 24.1%]	0.2022	0
Corynebacterium hoiho 3B	"Corynebacterium bouchesdurhonense" SN14	20.6	[18.4 - 23%]	0.2134	0
Corynebacterium hoiho 3B	Corynebacterium bovis DSM 20582	21.1	[18.9 - 23.5%]	0.2082	0
Corynebacterium hoiho 3B	Corynebacterium callunae DSM 20147	21.9	[19.6 - 24.3%]	0.2002	0
Corynebacterium hoiho 3B	Corynebacterium camporealensis DSM 44610	21.5	[19.3 - 24%]	0.2037	0
Corynebacterium hoiho 3B	Corynebacterium capitovis DSM 44611	19.6	[17.4 - 22%]	0.2239	0
Corynebacterium hoiho 3B	Corynebacterium caspium DSM 44850	24.5	[22.2 - 27%]	0.1781	0.01
Corynebacterium hoiho 3B	Corynebacterium casei LMG S-19264	22.2	[20 - 24.7%]	0.1971	0
Corynebacterium hoiho 3B	Corynebacterium ciconiae DSM 44920	25.5	[23.2 - 28%]	0.1705	0.01
Corynebacterium hoiho 3B	Corynebacterium coyleae DSM 44184	20	[17.8 - 22.4%]	0.2195	0
Corynebacterium hoiho 3B	"Corynebacterium crenatum" MT	20.1	[17.9 - 22.5%]	0.2183	0
Corynebacterium hoiho 3B	Corynebacterium crudilactis JZ16	22.6	[20.3 - 25%]	0.1941	0
Corynebacterium hoiho 3B	Corynebacterium cystitidis DSM 20524	20.2	[18 - 22.7%]	0.2171	0
Corynebacterium hoiho 3B	Corynebacterium deserti GIMN1.010	22.6	[20.3 - 25%]	0.194	0
Corynebacterium hoiho 3B	Corynebacterium diphtheriae DSM 44123	22.6	[20.4 - 25.1%]	0.1936	0
Corynebacterium hoiho 3B	Corynebacterium diphtheriae CCUG 5865	21.9	[19.6 - 24.3%]	0.2004	0
Corynebacterium hoiho 3B	Corynebacterium doosanense CAU 212	20.2	[18 - 22.6%]	0.2174	0
Corynebacterium hoiho 3B	Corynebacterium durum F0235	21.8	[19.5 - 24.2%]	0.2016	0
Corynebacterium hoiho 3B	Corynebacterium efficiens YS-314	20.7	[18.5 - 23.1%]	0.2119	0
Corynebacterium hoiho 3B	Corynebacterium epidermidicanis DSM 45586	22.8	[20.5 - 25.3%]	0.1921	0
Corynebacterium hoiho 3B	Corynebacterium falsenii BL 8171	21.4	[19.2 - 23.8%]	0.205	0
Corynebacterium hoiho 3B	Corynebacterium flavescens OJ8	21.2	[19 - 23.7%]	0.2069	0
Corynebacterium hoiho 3B	Corynebacterium fournierii Marseille-P2948	20.7	[18.5 - 23.1%]	0.2124	0
Corynebacterium hoiho 3B	Corynebacterium frankenforstense ST18	21.5	[19.3 - 24%]	0.2038	0
Corynebacterium hoiho 3B	Corynebacterium freneyi DNF00450	20.6	[18.4 - 23.1%]	0.2128	0
Corynebacterium hoiho 3B	Corynebacterium freiburgense DSM 45254	20.6	[18.3 - 23%]	0.2138	0
Corynebacterium hoiho 3B	"Corynebacterium genitalium" ATCC 33030	21.5	[19.2 - 23.9%]	0.2046	0
Corynebacterium hoiho 3B	Corynebacterium glaucum DSM 30827	20.9	[18.6 - 23.3%]	0.2104	0
Corynebacterium hoiho 3B	Corynebacterium glutamicum ATCC 13032	22.1	[19.8 - 24.5%]	0.1986	0
Corynebacterium hoiho 3B	Corynebacterium glucuronolyticum DSM 44120	19.6	[17.4 - 22%]	0.2243	0
Corynebacterium hoiho 3B	Corynebacterium glyciniphilum AJ 3170	21.3	[19.1 - 23.7%]	0.206	0
Corynebacterium hoiho 3B	Corynebacterium hadale NBT06-6	20.6	[18.3 - 23%]	0.2137	0
Corynebacterium hoiho 3B	Corynebacterium halotolerans DSM 44683	20.7	[18.5 - 23.1%]	0.2121	0
Corynebacterium hoiho 3B	"Corynebacterium heidelbergense" DSM 104638	20.9	[18.7 - 23.3%]	0.21	0
Corynebacterium hoiho 3B	Corynebacterium hoiho 5A	100	[100 - 100%]	0.0001	98.29
Corynebacterium hoiho 3B	Corynebacterium hoiho 6A	99.9	[99.8 - 100%]	0.0002	98.27
Corynebacterium hoiho 3B	Corynebacterium hoiho 7B	66.1	[63.2 - 69%]	0.0417	70.18
Corynebacterium hoiho 3B	Corynebacterium hoiho 11A	63.3	[60.4 - 66.1%]	0.0462	62.56
Corynebacterium hoiho 3B	Corynebacterium hoiho 12B	66	[63.1 - 68.9%]	0.0418	69.93
Corynebacterium hoiho 3B	Corynebacterium hoiho 19B	99.9	[99.8 - 100%]	0.0002	98.27
Corynebacterium hoiho 3B	Corynebacterium hoiho 20A	66.7	[63.7 - 69.5%]	0.0409	71.41
Corynebacterium hoiho 3B	Corynebacterium hoiho 48B	99.9	[99.8 - 99.9%]	0.0003	98.26
Corynebacterium hoiho 3B	Corynebacterium hoiho 49B	99.9	[99.8 - 99.9%]	0.0003	98.27
Corynebacterium hoiho 3B	Corynebacterium hoiho 50A	99.9	[99.8 - 99.9%]	0.0003	98.26
Corynebacterium hoiho 3B	Corynebacterium hoiho 51B	99.9	[99.8 - 99.9%]	0.0003	98.26
Corynebacterium hoiho 3B	Corynebacterium hoiho 52A	99.8	[99.7 - 99.9%]	0.0005	98.24
Corynebacterium hoiho 3B	Corynebacterium hoiho 71B	100	[99.9 - 100%]	0.0001	98.28
Corynebacterium hoiho 3B	Corynebacterium hoiho 73A	100	[100 - 100%]	0.0001	98.29
Corynebacterium hoiho 3B	Corynebacterium hoiho 74A	66.1	[63.1 - 68.9%]	0.0417	70.09
Corynebacterium hoiho 3B	Corynebacterium humireducens DSM 45392	20.7	[18.5 - 23.2%]	0.2119	0
Corynebacterium hoiho 3B	"Corynebacterium ihumii" GD7	19.9	[17.7 - 22.3%]	0.2205	0
Corynebacterium hoiho 3B	Corynebacterium imitans DSM 44264	21.3	[19.1 - 23.7%]	0.2061	0
Corynebacterium hoiho 3B	Corynebacterium jeddahense JCB	20.6	[18.4 - 23%]	0.2132	0
Corynebacterium hoiho 3B	Corynebacterium jeikeium NCTC11913	21.7	[19.5 - 24.2%]	0.202	0
Corynebacterium hoiho 3B	"Corynebacterium kefirresidentii" SB	20.8	[18.6 - 23.3%]	0.2108	0
Corynebacterium hoiho 3B	Corynebacterium kroppenstedtii DSM 44385	22.4	[20.1 - 24.8%]	0.1957	0
Corynebacterium hoiho 3B	Corynebacterium kutscheri DSM 20755	24.6	[22.3 - 27.1%]	0.1768	0.01
Corynebacterium hoiho 3B	Corynebacterium lactis RW2-5	21	[18.8 - 23.5%]	0.2089	0
Corynebacterium hoiho 3B	Corynebacterium lipophiloflavum DSM 44291	20.3	[18.1 - 22.7%]	0.2165	0
Corynebacterium hoiho 3B	Corynebacterium lowii NML 130206	20.6	[18.4 - 23.1%]	0.2128	0
Corynebacterium hoiho 3B	Corynebacterium lubricantis DSM 45231	19.9	[17.7 - 22.3%]	0.2213	0
Corynebacterium hoiho 3B	Corynebacterium maris DSM 45190	20.8	[18.6 - 23.3%]	0.2108	0
Corynebacterium hoiho 3B	Corynebacterium marinum DSM 44953	21.8	[19.5 - 24.2%]	0.2017	0
Corynebacterium hoiho 3B	Corynebacterium mastitidis DSM 44356	20.4	[18.2 - 22.8%]	0.2153	0
Corynebacterium hoiho 3B	Corynebacterium massiliense DSM 45435	20.5	[18.2 - 22.9%]	0.2148	0
Corynebacterium hoiho 3B	Corynebacterium matruchotii ATCC 14266	19.9	[17.7 - 22.3%]	0.2208	0
Corynebacterium hoiho 3B	Corynebacterium minutissimum NCTC10288	20.5	[18.3 - 23%]	0.2138	0
Corynebacterium hoiho 3B	Corynebacterium mustelae DSM 45274	25	[22.7 - 27.5%]	0.1742	0.01
Corynebacterium hoiho 3B	Corynebacterium mycetoides DSM 20632	19.9	[17.7 - 22.3%]	0.2207	0
Corynebacterium hoiho 3B	Corynebacterium nuruki S6-4	20.1	[17.9 - 22.5%]	0.2185	0
Corynebacterium hoiho 3B	Corynebacterium oculi NML 130210	21.1	[18.9 - 23.6%]	0.2077	0
Corynebacterium hoiho 3B	Corynebacterium otitidis ATCC 51513	20.2	[17.9 - 22.6%]	0.218	0
Corynebacterium hoiho 3B	Corynebacterium phoceense MC1	21.1	[18.8 - 23.5%]	0.2085	0
Corynebacterium hoiho 3B	Corynebacterium phocae M408/89/1	21.5	[19.2 - 23.9%]	0.2042	0
Corynebacterium hoiho 3B	Corynebacterium pilosum NCTC11862	20.5	[18.3 - 22.9%]	0.2145	0
Corynebacterium hoiho 3B	Corynebacterium pollutisoli VDS	20.7	[18.5 - 23.1%]	0.2124	0
Corynebacterium hoiho 3B	"Corynebacterium provencense" 17KM38	23.3	[21 - 25.8%]	0.1876	0
Corynebacterium hoiho 3B	Corynebacterium propinquum DSM 44285	21	[18.7 - 23.4%]	0.2093	0
Corynebacterium hoiho 3B	"Corynebacterium pseudogenitalium" ATCC 33035	20.4	[18.2 - 22.8%]	0.2154	0
Corynebacterium hoiho 3B	Corynebacterium pseudotuberculosis ATCC 19410	24.5	[22.2 - 27%]	0.1781	0.01
Corynebacterium hoiho 3B	Corynebacterium pseudodiphtheriticum DSM 44287	22.7	[20.4 - 25.2%]	0.1929	0
Corynebacterium hoiho 3B	Corynebacterium pyruviciproducens ATCC BAA-1742	20.5	[18.3 - 22.9%]	0.2141	0
Corynebacterium hoiho 3B	Corynebacterium renale NCTC7448	22.5	[20.2 - 24.9%]	0.195	0
Corynebacterium hoiho 3B	Corynebacterium resistens DSM 45100	21.1	[18.9 - 23.6%]	0.2077	0
Corynebacterium hoiho 3B	Corynebacterium riegelii PUDD_83A45	20.7	[18.5 - 23.1%]	0.2123	0
Corynebacterium hoiho 3B	Corynebacterium simulans Wattiau	21.8	[19.6 - 24.3%]	0.2009	0
Corynebacterium hoiho 3B	Corynebacterium singulare IBS B52218	20.1	[17.9 - 22.5%]	0.2188	0
Corynebacterium hoiho 3B	Corynebacterium spheniscorum J11, PG 39	21.7	[19.5 - 24.1%]	0.2021	0
Corynebacterium hoiho 3B	Corynebacterium sphenisci DSM 44792	20.5	[18.3 - 22.9%]	0.2145	0
Corynebacterium hoiho 3B	Corynebacterium sputi DSM 45148	20.6	[18.3 - 23%]	0.2137	0
Corynebacterium hoiho 3B	Corynebacterium stationis 622=DSM 20302	22.1	[19.9 - 24.6%]	0.1981	0
Corynebacterium hoiho 3B	Corynebacterium striatum NCTC764	20.5	[18.3 - 22.9%]	0.2144	0
Corynebacterium hoiho 3B	Corynebacterium terpenotabidum Y-11	21.7	[19.4 - 24.1%]	0.2024	0
Corynebacterium hoiho 3B	Corynebacterium testudinoris DSM 44614	21.3	[19 - 23.7%]	0.2064	0
Corynebacterium hoiho 3B	Corynebacterium timonense DSM 45434	20.2	[18 - 22.6%]	0.2177	0
Corynebacterium hoiho 3B	Corynebacterium tuberculostearicum SK141	20	[17.8 - 22.4%]	0.2201	0
Corynebacterium hoiho 3B	Corynebacterium tuscaniense UMB0792	21.1	[18.9 - 23.6%]	0.2077	0
Corynebacterium hoiho 3B	Corynebacterium ulcerans FRC11	24.4	[22.1 - 26.9%]	0.1789	0.01
Corynebacterium hoiho 3B	Corynebacterium ulceribovis DSM 45146	20.1	[17.9 - 22.5%]	0.2187	0
Corynebacterium hoiho 3B	Corynebacterium ulcerans NCTC7910	24.2	[21.9 - 26.7%]	0.1802	0.01
Corynebacterium hoiho 3B	Corynebacterium ureicelerivorans IMMIB RIV-2301	21.1	[18.9 - 23.6%]	0.2078	0
Corynebacterium hoiho 3B	Corynebacterium urealyticum NCTC12011	21.1	[18.8 - 23.5%]	0.2083	0
Corynebacterium hoiho 3B	"Corynebacterium urinapleomorphum" Marseille-P2799	20.3	[18 - 22.7%]	0.2169	0
Corynebacterium hoiho 3B	Corynebacterium uterequi DSM 45634	21.3	[19.1 - 23.7%]	0.2061	0
Corynebacterium hoiho 3B	Corynebacterium variabile NRRL B-4201	16.9	[14.8 - 19.2%]	0.2594	0
Corynebacterium hoiho 3B	Corynebacterium vitaeruminis DSM 20294	21.9	[19.6 - 24.3%]	0.2006	0
Corynebacterium hoiho 3B	Corynebacterium xerosis NBRC 16721	20.2	[17.9 - 22.6%]	0.218	0
Corynebacterium afermentans DSM 44280	"Corynebacterium ihumii" GD7	78	[75 - 80.7%]	0.0258	88.87
"Corynebacterium crenatum" MT	Corynebacterium glutamicum ATCC 13032	77	[74 - 79.7%]	0.027	87.93
"Corynebacterium pseudogenitalium" ATCC 33035	Corynebacterium tuberculostearicum SK141	67.8	[64.8 - 70.6%]	0.0392	73.96
Corynebacterium ulcerans NCTC7910	Corynebacterium ulcerans FRC11	67.2	[64.2 - 70%]	0.0402	72.59
Corynebacterium diphtheriae DSM 44123	Corynebacterium diphtheriae CCUG 5865	61.8	[59 - 64.6%]	0.0485	58.26

## Sheet: Data S1D
		Formula 1				Formula 2				Formula 3				G+C difference
Query	reference	DDH	Model C.I.	Distance	Prob. DDH >= 70%	DDH	Model C.I.	Distance	Prob. DDH >= 70%	DDH	Model C.I.	Distance	Prob. DDH >= 70%
3B	5A	99.7	[99.3 - 99.8%]	0.0098	99.51	100	[100 - 100%]	0.0001	98.29	99.9	[99.7 - 99.9%]	0.0099	99.98	0.03
3B	6A	100	[100 - 100%]	0.0002	99.62	99.9	[99.8 - 100%]	0.0002	98.27	100	[100 - 100%]	0.0004	99.99	0
3B	7B	95.6	[93.4 - 97%]	0.0477	98.78	66.1	[63.2 - 69%]	0.0417	70.18	93.2	[90.9 - 94.9%]	0.0874	99.73	0.17
3B	11A	95.6	[93.5 - 97.1%]	0.0474	98.79	63.3	[60.4 - 66.1%]	0.0462	62.56	92.6	[90.3 - 94.5%]	0.0913	99.69	0.36
3B	12B	95.5	[93.3 - 97%]	0.048	98.77	66	[63.1 - 68.9%]	0.0418	69.93	93.1	[90.8 - 94.9%]	0.0878	99.73	0.17
3B	19B	100	[100 - 100%]	0.0002	99.62	99.9	[99.8 - 100%]	0.0002	98.27	100	[100 - 100%]	0.0004	99.99	0
3B	20A	96.9	[95.2 - 98%]	0.038	99.03	66.7	[63.7 - 69.5%]	0.0409	71.41	94.5	[92.4 - 96%]	0.0774	99.81	0.19
3B	48B	99.7	[99.3 - 99.8%]	0.0098	99.51	99.9	[99.8 - 99.9%]	0.0003	98.26	99.9	[99.7 - 99.9%]	0.0101	99.98	0.03
3B	49B	99.7	[99.3 - 99.8%]	0.0099	99.51	99.9	[99.8 - 99.9%]	0.0003	98.27	99.9	[99.7 - 99.9%]	0.0101	99.98	0.03
3B	50A	99.7	[99.3 - 99.8%]	0.0097	99.52	99.9	[99.8 - 99.9%]	0.0003	98.26	99.9	[99.7 - 99.9%]	0.01	99.98	0.03
3B	51B	99.7	[99.3 - 99.8%]	0.0098	99.52	99.9	[99.8 - 99.9%]	0.0003	98.26	99.9	[99.7 - 99.9%]	0.01	99.98	0.03
3B	52A	99.7	[99.3 - 99.8%]	0.0098	99.51	99.8	[99.7 - 99.9%]	0.0005	98.24	99.9	[99.7 - 99.9%]	0.0102	99.98	0.03
3B	71B	100	[100 - 100%]	0.0001	99.62	100	[99.9 - 100%]	0.0001	98.28	100	[100 - 100%]	0.0003	99.99	0
3B	73A	99.7	[99.3 - 99.8%]	0.0098	99.52	100	[100 - 100%]	0.0001	98.29	99.9	[99.7 - 99.9%]	0.0098	99.98	0.03
3B	74A	95.5	[93.4 - 97%]	0.0479	98.77	66.1	[63.1 - 68.9%]	0.0417	70.09	93.2	[90.9 - 94.9%]	0.0876	99.73	0.16
		Formula 1				Formula 2				Formula 3				G+C difference
Query	reference	DDH	Model C.I.	Distance	Prob. DDH >= 70%	DDH	Model C.I.	Distance	Prob. DDH >= 70%	DDH	Model C.I.	Distance	Prob. DDH >= 70%
5A	3B	99.7	[99.3 - 99.8%]	0.0098	99.51	100	[100 - 100%]	0.0001	98.29	99.9	[99.7 - 99.9%]	0.0099	99.98	0.03
5A	6A	99.7	[99.3 - 99.8%]	0.0098	99.51	99.9	[99.8 - 99.9%]	0.0003	98.27	99.9	[99.7 - 99.9%]	0.0101	99.98	0.03
5A	7B	96.8	[95.1 - 98%]	0.0386	99.02	66.1	[63.2 - 68.9%]	0.0417	70.11	94.3	[92.2 - 95.9%]	0.0788	99.8	0.2
5A	11A	96.9	[95.2 - 98%]	0.038	99.03	63.3	[60.4 - 66.1%]	0.0462	62.55	93.8	[91.7 - 95.5%]	0.0825	99.77	0.39
5A	12B	96.8	[95 - 97.9%]	0.0388	99.02	66	[63.1 - 68.8%]	0.0419	69.86	94.3	[92.2 - 95.8%]	0.0791	99.8	0.2
5A	19B	99.7	[99.3 - 99.8%]	0.0098	99.51	99.9	[99.9 - 100%]	0.0002	98.27	99.9	[99.7 - 99.9%]	0.01	99.98	0.03
5A	20A	95.5	[93.3 - 97%]	0.048	98.77	66.1	[63.1 - 68.9%]	0.0418	70.06	93.1	[90.8 - 94.9%]	0.0877	99.73	0.22
5A	48B	100	[100 - 100%]	0.0001	99.62	99.9	[99.8 - 99.9%]	0.0003	98.26	100	[100 - 100%]	0.0004	99.99	0
5A	49B	100	[100 - 100%]	0.0002	99.62	99.9	[99.8 - 99.9%]	0.0003	98.26	100	[100 - 100%]	0.0005	99.99	0
5A	50A	100	[100 - 100%]	0.0001	99.62	99.9	[99.8 - 99.9%]	0.0003	98.27	100	[100 - 100%]	0.0004	99.99	0
5A	51B	100	[100 - 100%]	0.0001	99.62	99.9	[99.8 - 99.9%]	0.0003	98.27	100	[100 - 100%]	0.0004	99.99	0
5A	52A	100	[100 - 100%]	0.0001	99.62	99.8	[99.6 - 99.9%]	0.0005	98.24	100	[100 - 100%]	0.0006	99.99	0
5A	71B	99.7	[99.3 - 99.8%]	0.0098	99.51	99.9	[99.9 - 100%]	0.0002	98.28	99.9	[99.7 - 99.9%]	0.01	99.98	0.03
5A	73A	100	[100 - 100%]	0.0001	99.62	100	[100 - 100%]	0	98.29	100	[100 - 100%]	0.0002	99.99	0
5A	74A	96.8	[95 - 98%]	0.0387	99.02	66.1	[63.1 - 68.9%]	0.0418	70.08	94.3	[92.2 - 95.8%]	0.0789	99.8	0.19
		Formula 1				Formula 2				Formula 3				G+C difference
Query	reference	DDH	Model C.I.	Distance	Prob. DDH >= 70%	DDH	Model C.I.	Distance	Prob. DDH >= 70%	DDH	Model C.I.	Distance	Prob. DDH >= 70%
6A	3B	100	[100 - 100%]	0.0002	99.62	99.9	[99.8 - 100%]	0.0002	98.27	100	[100 - 100%]	0.0004	99.99	0
6A	5A	99.7	[99.3 - 99.8%]	0.0098	99.51	99.9	[99.8 - 99.9%]	0.0003	98.27	99.9	[99.7 - 99.9%]	0.0101	99.98	0.03
6A	7B	95.6	[93.4 - 97%]	0.0477	98.78	66.1	[63.2 - 68.9%]	0.0417	70.1	93.2	[90.9 - 94.9%]	0.0874	99.73	0.17
6A	11A	95.6	[93.5 - 97.1%]	0.0473	98.79	63.2	[60.3 - 66.1%]	0.0462	62.47	92.7	[90.3 - 94.5%]	0.0913	99.69	0.37
6A	12B	95.5	[93.4 - 97%]	0.0479	98.77	66	[63.1 - 68.8%]	0.0419	69.86	93.1	[90.8 - 94.9%]	0.0878	99.73	0.17
6A	19B	100	[100 - 100%]	0.0002	99.62	99.9	[99.8 - 99.9%]	0.0003	98.27	100	[100 - 100%]	0.0004	99.99	0
6A	20A	96.9	[95.2 - 98%]	0.038	99.04	66.6	[63.7 - 69.5%]	0.041	71.35	94.5	[92.4 - 96%]	0.0774	99.81	0.19
6A	48B	99.7	[99.3 - 99.8%]	0.0098	99.52	99.9	[99.9 - 100%]	0.0002	98.27	99.9	[99.7 - 99.9%]	0.01	99.98	0.03
6A	49B	99.7	[99.3 - 99.8%]	0.0098	99.51	99.9	[99.9 - 100%]	0.0002	98.27	99.9	[99.7 - 99.9%]	0.01	99.98	0.03
6A	50A	99.7	[99.3 - 99.8%]	0.0098	99.51	99.9	[99.9 - 100%]	0.0002	98.27	99.9	[99.7 - 99.9%]	0.01	99.98	0.03
6A	51B	99.7	[99.3 - 99.8%]	0.0098	99.52	99.9	[99.8 - 100%]	0.0002	98.27	99.9	[99.7 - 99.9%]	0.01	99.98	0.03
6A	52A	99.7	[99.3 - 99.8%]	0.0098	99.51	99.8	[99.6 - 99.9%]	0.0006	98.23	99.9	[99.7 - 99.9%]	0.0103	99.98	0.03
6A	71B	100	[100 - 100%]	0.0001	99.62	99.9	[99.9 - 100%]	0.0002	98.28	100	[100 - 100%]	0.0003	99.99	0
6A	73A	99.7	[99.3 - 99.8%]	0.0098	99.52	99.9	[99.8 - 100%]	0.0002	98.27	99.9	[99.7 - 99.9%]	0.01	99.98	0.03
6A	74A	95.5	[93.4 - 97%]	0.0478	98.78	66.1	[63.1 - 68.9%]	0.0418	70.02	93.2	[90.9 - 94.9%]	0.0876	99.73	0.16
		Formula 1				Formula 2				Formula 3				G+C difference
Query	reference	DDH	Model C.I.	Distance	Prob. DDH >= 70%	DDH	Model C.I.	Distance	Prob. DDH >= 70%	DDH	Model C.I.	Distance	Prob. DDH >= 70%
7B	3B	95.6	[93.4 - 97%]	0.0477	98.78	66.1	[63.2 - 69%]	0.0417	70.18	93.2	[90.9 - 94.9%]	0.0874	99.73	0.17
7B	5A	96.8	[95.1 - 98%]	0.0386	99.02	66.1	[63.2 - 68.9%]	0.0417	70.11	94.3	[92.2 - 95.9%]	0.0788	99.8	0.2
7B	6A	95.6	[93.4 - 97%]	0.0477	98.78	66.1	[63.2 - 68.9%]	0.0417	70.1	93.2	[90.9 - 94.9%]	0.0874	99.73	0.17
7B	11A	98.8	[97.8 - 99.3%]	0.0214	99.36	83.3	[80.5 - 85.8%]	0.0195	92.82	98.3	[97.3 - 98.9%]	0.0405	99.95	0.2
7B	12B	100	[100 - 100%]	0.0006	99.61	99.8	[99.6 - 99.9%]	0.0005	98.23	100	[100 - 100%]	0.0012	99.99	0
7B	19B	95.6	[93.4 - 97%]	0.0476	98.78	66.1	[63.2 - 69%]	0.0417	70.14	93.2	[90.9 - 94.9%]	0.0874	99.73	0.17
7B	20A	99.7	[99.3 - 99.8%]	0.0097	99.52	99.9	[99.8 - 99.9%]	0.0003	98.26	99.9	[99.7 - 99.9%]	0.01	99.98	0.02
7B	48B	96.8	[95.1 - 98%]	0.0386	99.02	66.1	[63.2 - 69%]	0.0417	70.14	94.3	[92.3 - 95.9%]	0.0787	99.8	0.2
7B	49B	96.8	[95 - 98%]	0.0388	99.02	66.2	[63.2 - 69%]	0.0417	70.21	94.3	[92.2 - 95.9%]	0.0788	99.8	0.2
7B	50A	96.8	[95.1 - 98%]	0.0385	99.02	66.1	[63.1 - 68.9%]	0.0418	70.05	94.3	[92.2 - 95.9%]	0.0787	99.8	0.2
7B	51B	96.8	[95.1 - 98%]	0.0384	99.03	66.1	[63.1 - 68.9%]	0.0418	70.01	94.3	[92.3 - 95.9%]	0.0786	99.8	0.2
7B	52A	96.8	[95 - 98%]	0.0387	99.02	66.2	[63.2 - 69%]	0.0417	70.21	94.3	[92.2 - 95.9%]	0.0787	99.8	0.2
7B	71B	95.6	[93.4 - 97%]	0.0476	98.78	66.1	[63.2 - 69%]	0.0417	70.13	93.2	[90.9 - 94.9%]	0.0874	99.73	0.17
7B	73A	96.8	[95.1 - 98%]	0.0385	99.02	66.1	[63.2 - 69%]	0.0417	70.15	94.3	[92.3 - 95.9%]	0.0786	99.8	0.2
7B	74A	100	[100 - 100%]	0.0002	99.62	99.9	[99.8 - 99.9%]	0.0003	98.26	100	[100 - 100%]	0.0005	99.99	0
		Formula 1				Formula 2				Formula 3				G+C difference
Query	reference	DDH	Model C.I.	Distance	Prob. DDH >= 70%	DDH	Model C.I.	Distance	Prob. DDH >= 70%	DDH	Model C.I.	Distance	Prob. DDH >= 70%
11A	3B	95.6	[93.5 - 97.1%]	0.0474	98.79	63.3	[60.4 - 66.1%]	0.0462	62.56	92.6	[90.3 - 94.5%]	0.0913	99.69	0.36
11A	5A	96.9	[95.2 - 98%]	0.038	99.03	63.3	[60.4 - 66.1%]	0.0462	62.55	93.8	[91.7 - 95.5%]	0.0825	99.77	0.39
11A	6A	95.6	[93.5 - 97.1%]	0.0473	98.79	63.2	[60.3 - 66.1%]	0.0462	62.47	92.7	[90.3 - 94.5%]	0.0913	99.69	0.37
11A	7B	98.8	[97.8 - 99.3%]	0.0214	99.36	83.3	[80.5 - 85.8%]	0.0195	92.82	98.3	[97.3 - 98.9%]	0.0405	99.95	0.2
11A	12B	98.8	[97.9 - 99.3%]	0.0212	99.36	83.3	[80.5 - 85.8%]	0.0195	92.83	98.3	[97.3 - 98.9%]	0.0403	99.95	0.2
11A	19B	95.6	[93.5 - 97.1%]	0.0473	98.79	63.3	[60.4 - 66.1%]	0.0461	62.6	92.7	[90.3 - 94.5%]	0.0912	99.69	0.37
11A	20A	97.8	[96.4 - 98.6%]	0.031	99.19	83.3	[80.5 - 85.8%]	0.0195	92.83	97.5	[96.2 - 98.3%]	0.0499	99.93	0.17
11A	48B	96.9	[95.2 - 98%]	0.038	99.04	63.3	[60.4 - 66.1%]	0.0461	62.58	93.8	[91.7 - 95.5%]	0.0824	99.77	0.4
11A	49B	96.9	[95.1 - 98%]	0.0382	99.03	63.3	[60.4 - 66.1%]	0.0461	62.58	93.8	[91.7 - 95.5%]	0.0825	99.77	0.39
11A	50A	96.9	[95.2 - 98%]	0.038	99.04	63.3	[60.3 - 66.1%]	0.0462	62.51	93.8	[91.7 - 95.5%]	0.0824	99.77	0.39
11A	51B	96.9	[95.2 - 98%]	0.0379	99.04	63.2	[60.3 - 66%]	0.0462	62.43	93.9	[91.7 - 95.5%]	0.0823	99.77	0.4
11A	52A	96.9	[95.1 - 98%]	0.0382	99.03	63.3	[60.4 - 66.1%]	0.0462	62.55	93.8	[91.7 - 95.5%]	0.0826	99.77	0.4
11A	71B	95.6	[93.5 - 97.1%]	0.0473	98.79	63.2	[60.3 - 66%]	0.0462	62.46	92.6	[90.3 - 94.5%]	0.0913	99.69	0.37
11A	73A	96.9	[95.2 - 98%]	0.038	99.04	63.3	[60.4 - 66.1%]	0.0461	62.57	93.8	[91.7 - 95.5%]	0.0824	99.77	0.39
11A	74A	98.8	[97.8 - 99.3%]	0.0216	99.35	83.3	[80.5 - 85.8%]	0.0195	92.83	98.3	[97.3 - 98.9%]	0.0406	99.95	0.2
		Formula 1				Formula 2				Formula 3				G+C difference
Query	reference	DDH	Model C.I.	Distance	Prob. DDH >= 70%	DDH	Model C.I.	Distance	Prob. DDH >= 70%	DDH	Model C.I.	Distance	Prob. DDH >= 70%
12B	3B	95.5	[93.3 - 97%]	0.048	98.77	66	[63.1 - 68.9%]	0.0418	69.93	93.1	[90.8 - 94.9%]	0.0878	99.73	0.17
12B	5A	96.8	[95 - 97.9%]	0.0388	99.02	66	[63.1 - 68.8%]	0.0419	69.86	94.3	[92.2 - 95.8%]	0.0791	99.8	0.2
12B	6A	95.5	[93.4 - 97%]	0.0479	98.77	66	[63.1 - 68.8%]	0.0419	69.86	93.1	[90.8 - 94.9%]	0.0878	99.73	0.17
12B	7B	100	[100 - 100%]	0.0006	99.61	99.8	[99.6 - 99.9%]	0.0005	98.23	100	[100 - 100%]	0.0012	99.99	0
12B	11A	98.8	[97.9 - 99.3%]	0.0212	99.36	83.3	[80.5 - 85.8%]	0.0195	92.83	98.3	[97.3 - 98.9%]	0.0403	99.95	0.2
12B	19B	95.5	[93.4 - 97%]	0.0479	98.77	66	[63.1 - 68.9%]	0.0419	69.91	93.1	[90.8 - 94.9%]	0.0877	99.73	0.17
12B	20A	99.7	[99.3 - 99.8%]	0.0099	99.51	99.7	[99.5 - 99.8%]	0.0007	98.21	99.9	[99.7 - 99.9%]	0.0106	99.98	0.02
12B	48B	96.8	[95 - 98%]	0.0388	99.02	66	[63.1 - 68.9%]	0.0419	69.88	94.3	[92.2 - 95.8%]	0.0791	99.8	0.2
12B	49B	96.8	[95 - 97.9%]	0.039	99.01	66	[63.1 - 68.9%]	0.0418	69.94	94.3	[92.2 - 95.8%]	0.0792	99.8	0.2
12B	50A	96.8	[95 - 98%]	0.0388	99.02	66	[63 - 68.8%]	0.0419	69.8	94.3	[92.2 - 95.8%]	0.0791	99.8	0.2
12B	51B	96.8	[95 - 98%]	0.0387	99.02	66	[63 - 68.8%]	0.042	69.76	94.3	[92.2 - 95.8%]	0.079	99.8	0.2
12B	52A	96.8	[95 - 97.9%]	0.0389	99.01	66	[63.1 - 68.9%]	0.0418	69.95	94.3	[92.2 - 95.8%]	0.0791	99.8	0.2
12B	71B	95.5	[93.4 - 97%]	0.0479	98.77	66	[63.1 - 68.9%]	0.0419	69.89	93.1	[90.8 - 94.9%]	0.0878	99.73	0.17
12B	73A	96.8	[95 - 98%]	0.0388	99.02	66	[63.1 - 68.9%]	0.0419	69.89	94.3	[92.2 - 95.8%]	0.079	99.8	0.2
12B	74A	100	[100 - 100%]	0.0005	99.61	99.7	[99.4 - 99.8%]	0.0007	98.21	100	[100 - 100%]	0.0012	99.99	0.01
		Formula 1				Formula 2				Formula 3				G+C difference
Query	reference	DDH	Model C.I.	Distance	Prob. DDH >= 70%	DDH	Model C.I.	Distance	Prob. DDH >= 70%	DDH	Model C.I.	Distance	Prob. DDH >= 70%
19B	3B	100	[100 - 100%]	0.0002	99.62	99.9	[99.8 - 100%]	0.0002	98.27	100	[100 - 100%]	0.0004	99.99	0
19B	5A	99.7	[99.3 - 99.8%]	0.0098	99.51	99.9	[99.9 - 100%]	0.0002	98.27	99.9	[99.7 - 99.9%]	0.01	99.98	0.03
19B	6A	100	[100 - 100%]	0.0002	99.62	99.9	[99.8 - 99.9%]	0.0003	98.27	100	[100 - 100%]	0.0004	99.99	0
19B	7B	95.6	[93.4 - 97%]	0.0476	98.78	66.1	[63.2 - 69%]	0.0417	70.14	93.2	[90.9 - 94.9%]	0.0874	99.73	0.17
19B	11A	95.6	[93.5 - 97.1%]	0.0473	98.79	63.3	[60.4 - 66.1%]	0.0461	62.6	92.7	[90.3 - 94.5%]	0.0912	99.69	0.37
19B	12B	95.5	[93.4 - 97%]	0.0479	98.77	66	[63.1 - 68.9%]	0.0419	69.91	93.1	[90.8 - 94.9%]	0.0877	99.73	0.17
19B	20A	96.9	[95.2 - 98%]	0.038	99.04	66.6	[63.7 - 69.5%]	0.0409	71.38	94.5	[92.5 - 96%]	0.0773	99.81	0.19
19B	48B	99.7	[99.3 - 99.8%]	0.0098	99.52	99.9	[99.8 - 99.9%]	0.0003	98.27	99.9	[99.7 - 99.9%]	0.01	99.98	0.03
19B	49B	99.7	[99.3 - 99.8%]	0.0099	99.51	99.9	[99.8 - 99.9%]	0.0003	98.26	99.9	[99.7 - 99.9%]	0.0102	99.98	0.03
19B	50A	99.7	[99.3 - 99.8%]	0.0098	99.52	99.9	[99.8 - 100%]	0.0003	98.27	99.9	[99.7 - 99.9%]	0.01	99.98	0.03
19B	51B	99.7	[99.3 - 99.8%]	0.0097	99.52	99.9	[99.8 - 100%]	0.0003	98.27	99.9	[99.7 - 99.9%]	0.01	99.98	0.03
19B	52A	99.7	[99.3 - 99.8%]	0.0097	99.52	99.8	[99.6 - 99.9%]	0.0005	98.24	99.9	[99.7 - 99.9%]	0.0102	99.98	0.03
19B	71B	100	[100 - 100%]	0.0001	99.62	99.9	[99.8 - 100%]	0.0003	98.27	100	[100 - 100%]	0.0003	99.99	0
19B	73A	99.7	[99.3 - 99.8%]	0.0098	99.52	99.9	[99.9 - 100%]	0.0002	98.27	99.9	[99.7 - 99.9%]	0.01	99.98	0.03
19B	74A	95.5	[93.4 - 97%]	0.0478	98.78	66.1	[63.2 - 68.9%]	0.0417	70.11	93.2	[90.9 - 94.9%]	0.0875	99.73	0.17
		Formula 1				Formula 2				Formula 3				G+C difference
Query	reference	DDH	Model C.I.	Distance	Prob. DDH >= 70%	DDH	Model C.I.	Distance	Prob. DDH >= 70%	DDH	Model C.I.	Distance	Prob. DDH >= 70%
20A	3B	96.9	[95.2 - 98%]	0.038	99.03	66.7	[63.7 - 69.5%]	0.0409	71.41	94.5	[92.4 - 96%]	0.0774	99.81	0.19
20A	5A	95.5	[93.3 - 97%]	0.048	98.77	66.1	[63.1 - 68.9%]	0.0418	70.06	93.1	[90.8 - 94.9%]	0.0877	99.73	0.22
20A	6A	96.9	[95.2 - 98%]	0.038	99.04	66.6	[63.7 - 69.5%]	0.041	71.35	94.5	[92.4 - 96%]	0.0774	99.81	0.19
20A	7B	99.7	[99.3 - 99.8%]	0.0097	99.52	99.9	[99.8 - 99.9%]	0.0003	98.26	99.9	[99.7 - 99.9%]	0.01	99.98	0.02
20A	11A	97.8	[96.4 - 98.6%]	0.031	99.19	83.3	[80.5 - 85.8%]	0.0195	92.83	97.5	[96.2 - 98.3%]	0.0499	99.93	0.17
20A	12B	99.7	[99.3 - 99.8%]	0.0099	99.51	99.7	[99.5 - 99.8%]	0.0007	98.21	99.9	[99.7 - 99.9%]	0.0106	99.98	0.02
20A	19B	96.9	[95.2 - 98%]	0.038	99.04	66.6	[63.7 - 69.5%]	0.0409	71.38	94.5	[92.5 - 96%]	0.0773	99.81	0.19
20A	48B	95.5	[93.4 - 97%]	0.0479	98.77	66.1	[63.1 - 68.9%]	0.0417	70.09	93.1	[90.9 - 94.9%]	0.0877	99.73	0.22
20A	49B	95.5	[93.3 - 97%]	0.0481	98.77	66.1	[63.2 - 69%]	0.0417	70.16	93.1	[90.8 - 94.9%]	0.0878	99.73	0.22
20A	50A	95.5	[93.4 - 97%]	0.0479	98.77	66.1	[63.1 - 68.9%]	0.0418	70.01	93.1	[90.9 - 94.9%]	0.0877	99.73	0.22
20A	51B	95.5	[93.4 - 97%]	0.0478	98.78	66.1	[63.1 - 68.9%]	0.0418	69.97	93.2	[90.9 - 94.9%]	0.0876	99.73	0.22
20A	52A	95.5	[93.3 - 97%]	0.048	98.77	66.1	[63.2 - 69%]	0.0417	70.16	93.1	[90.8 - 94.9%]	0.0877	99.73	0.22
20A	71B	96.9	[95.2 - 98%]	0.0379	99.04	66.7	[63.7 - 69.5%]	0.0409	71.4	94.5	[92.5 - 96%]	0.0773	99.81	0.19
20A	73A	95.5	[93.4 - 97%]	0.0479	98.77	66.1	[63.1 - 68.9%]	0.0417	70.09	93.1	[90.9 - 94.9%]	0.0877	99.73	0.22
20A	74A	99.7	[99.3 - 99.8%]	0.0095	99.52	100	[100 - 100%]	0	98.3	99.9	[99.8 - 99.9%]	0.0095	99.98	0.03
		Formula 1				Formula 2				Formula 3				G+C difference
Query	reference	DDH	Model C.I.	Distance	Prob. DDH >= 70%	DDH	Model C.I.	Distance	Prob. DDH >= 70%	DDH	Model C.I.	Distance	Prob. DDH >= 70%
48B	3B	99.7	[99.3 - 99.8%]	0.0098	99.51	99.9	[99.8 - 99.9%]	0.0003	98.26	99.9	[99.7 - 99.9%]	0.0101	99.98	0.03
48B	5A	100	[100 - 100%]	0.0001	99.62	99.9	[99.8 - 99.9%]	0.0003	98.26	100	[100 - 100%]	0.0004	99.99	0
48B	6A	99.7	[99.3 - 99.8%]	0.0098	99.52	99.9	[99.9 - 100%]	0.0002	98.27	99.9	[99.7 - 99.9%]	0.01	99.98	0.03
48B	7B	96.8	[95.1 - 98%]	0.0386	99.02	66.1	[63.2 - 69%]	0.0417	70.14	94.3	[92.3 - 95.9%]	0.0787	99.8	0.2
48B	11A	96.9	[95.2 - 98%]	0.038	99.04	63.3	[60.4 - 66.1%]	0.0461	62.58	93.8	[91.7 - 95.5%]	0.0824	99.77	0.4
48B	12B	96.8	[95 - 98%]	0.0388	99.02	66	[63.1 - 68.9%]	0.0419	69.88	94.3	[92.2 - 95.8%]	0.0791	99.8	0.2
48B	19B	99.7	[99.3 - 99.8%]	0.0098	99.52	99.9	[99.8 - 99.9%]	0.0003	98.27	99.9	[99.7 - 99.9%]	0.01	99.98	0.03
48B	20A	95.5	[93.4 - 97%]	0.0479	98.77	66.1	[63.1 - 68.9%]	0.0417	70.09	93.1	[90.9 - 94.9%]	0.0877	99.73	0.22
48B	49B	100	[100 - 100%]	0.0002	99.62	100	[100 - 100%]	0	98.3	100	[100 - 100%]	0.0002	99.99	0
48B	50A	100	[100 - 100%]	0.0001	99.62	100	[100 - 100%]	0	98.3	100	[100 - 100%]	0.0002	99.99	0
48B	51B	100	[100 - 100%]	0.0001	99.62	100	[100 - 100%]	0	98.3	100	[100 - 100%]	0.0001	99.99	0
48B	52A	100	[100 - 100%]	0.0001	99.62	99.8	[99.6 - 99.9%]	0.0006	98.23	100	[100 - 100%]	0.0007	99.99	0
48B	71B	99.7	[99.3 - 99.8%]	0.0098	99.52	99.9	[99.9 - 100%]	0.0002	98.27	99.9	[99.7 - 99.9%]	0.01	99.98	0.03
48B	73A	100	[100 - 100%]	0.0001	99.62	99.9	[99.8 - 99.9%]	0.0003	98.26	100	[100 - 100%]	0.0003	99.99	0
48B	74A	96.8	[95 - 98%]	0.0387	99.02	66.1	[63.2 - 68.9%]	0.0417	70.12	94.3	[92.2 - 95.9%]	0.0788	99.8	0.19
		Formula 1				Formula 2				Formula 3				G+C difference
Query	reference	DDH	Model C.I.	Distance	Prob. DDH >= 70%	DDH	Model C.I.	Distance	Prob. DDH >= 70%	DDH	Model C.I.	Distance	Prob. DDH >= 70%
49B	3B	99.7	[99.3 - 99.8%]	0.0099	99.51	99.9	[99.8 - 99.9%]	0.0003	98.27	99.9	[99.7 - 99.9%]	0.0101	99.98	0.03
49B	5A	100	[100 - 100%]	0.0002	99.62	99.9	[99.8 - 99.9%]	0.0003	98.26	100	[100 - 100%]	0.0005	99.99	0
49B	6A	99.7	[99.3 - 99.8%]	0.0098	99.51	99.9	[99.9 - 100%]	0.0002	98.27	99.9	[99.7 - 99.9%]	0.01	99.98	0.03
49B	7B	96.8	[95 - 98%]	0.0388	99.02	66.2	[63.2 - 69%]	0.0417	70.21	94.3	[92.2 - 95.9%]	0.0788	99.8	0.2
49B	11A	96.9	[95.1 - 98%]	0.0382	99.03	63.3	[60.4 - 66.1%]	0.0461	62.58	93.8	[91.7 - 95.5%]	0.0825	99.77	0.39
49B	12B	96.8	[95 - 97.9%]	0.039	99.01	66	[63.1 - 68.9%]	0.0418	69.94	94.3	[92.2 - 95.8%]	0.0792	99.8	0.2
49B	19B	99.7	[99.3 - 99.8%]	0.0099	99.51	99.9	[99.8 - 99.9%]	0.0003	98.26	99.9	[99.7 - 99.9%]	0.0102	99.98	0.03
49B	20A	95.5	[93.3 - 97%]	0.0481	98.77	66.1	[63.2 - 69%]	0.0417	70.16	93.1	[90.8 - 94.9%]	0.0878	99.73	0.22
49B	48B	100	[100 - 100%]	0.0002	99.62	100	[100 - 100%]	0	98.3	100	[100 - 100%]	0.0002	99.99	0
49B	50A	100	[100 - 100%]	0.0002	99.62	100	[100 - 100%]	0.0001	98.29	100	[100 - 100%]	0.0003	99.99	0
49B	51B	100	[100 - 100%]	0.0002	99.62	100	[100 - 100%]	0.0001	98.29	100	[100 - 100%]	0.0003	99.99	0
49B	52A	100	[100 - 100%]	0.0003	99.62	99.8	[99.6 - 99.9%]	0.0005	98.23	100	[100 - 100%]	0.0008	99.99	0
49B	71B	99.7	[99.3 - 99.8%]	0.0099	99.51	99.9	[99.9 - 100%]	0.0002	98.28	99.9	[99.7 - 99.9%]	0.0101	99.98	0.03
49B	73A	100	[100 - 100%]	0.0002	99.62	99.9	[99.8 - 99.9%]	0.0003	98.26	100	[100 - 100%]	0.0005	99.99	0
49B	74A	96.8	[95 - 97.9%]	0.0389	99.01	66.1	[63.2 - 69%]	0.0417	70.13	94.3	[92.2 - 95.8%]	0.079	99.8	0.19
		Formula 1				Formula 2				Formula 3				G+C difference
Query	reference	DDH	Model C.I.	Distance	Prob. DDH >= 70%	DDH	Model C.I.	Distance	Prob. DDH >= 70%	DDH	Model C.I.	Distance	Prob. DDH >= 70%
50A	3B	99.7	[99.3 - 99.8%]	0.0097	99.52	99.9	[99.8 - 99.9%]	0.0003	98.26	99.9	[99.7 - 99.9%]	0.01	99.98	0.03
50A	5A	100	[100 - 100%]	0.0001	99.62	99.9	[99.8 - 99.9%]	0.0003	98.27	100	[100 - 100%]	0.0004	99.99	0
50A	6A	99.7	[99.3 - 99.8%]	0.0098	99.51	99.9	[99.9 - 100%]	0.0002	98.27	99.9	[99.7 - 99.9%]	0.01	99.98	0.03
50A	7B	96.8	[95.1 - 98%]	0.0385	99.02	66.1	[63.1 - 68.9%]	0.0418	70.05	94.3	[92.2 - 95.9%]	0.0787	99.8	0.2
50A	11A	96.9	[95.2 - 98%]	0.038	99.04	63.3	[60.3 - 66.1%]	0.0462	62.51	93.8	[91.7 - 95.5%]	0.0824	99.77	0.39
50A	12B	96.8	[95 - 98%]	0.0388	99.02	66	[63 - 68.8%]	0.0419	69.8	94.3	[92.2 - 95.8%]	0.0791	99.8	0.2
50A	19B	99.7	[99.3 - 99.8%]	0.0098	99.52	99.9	[99.8 - 100%]	0.0003	98.27	99.9	[99.7 - 99.9%]	0.01	99.98	0.03
50A	20A	95.5	[93.4 - 97%]	0.0479	98.77	66.1	[63.1 - 68.9%]	0.0418	70.01	93.1	[90.9 - 94.9%]	0.0877	99.73	0.22
50A	48B	100	[100 - 100%]	0.0001	99.62	100	[100 - 100%]	0	98.3	100	[100 - 100%]	0.0002	99.99	0
50A	49B	100	[100 - 100%]	0.0002	99.62	100	[100 - 100%]	0.0001	98.29	100	[100 - 100%]	0.0003	99.99	0
50A	51B	100	[100 - 100%]	0.0001	99.62	100	[100 - 100%]	0	98.3	100	[100 - 100%]	0.0001	99.99	0
50A	52A	100	[100 - 100%]	0.0001	99.62	99.8	[99.6 - 99.9%]	0.0006	98.23	100	[100 - 100%]	0.0007	99.99	0
50A	71B	99.7	[99.3 - 99.8%]	0.0098	99.51	99.9	[99.9 - 100%]	0.0002	98.27	99.9	[99.7 - 99.9%]	0.01	99.98	0.03
50A	73A	100	[100 - 100%]	0.0001	99.62	99.9	[99.8 - 100%]	0.0003	98.27	100	[100 - 100%]	0.0003	99.99	0
50A	74A	96.8	[95 - 98%]	0.0387	99.02	66.1	[63.1 - 68.9%]	0.0418	70.03	94.3	[92.2 - 95.8%]	0.0789	99.8	0.19
		Formula 1				Formula 2				Formula 3				G+C difference
Query	reference	DDH	Model C.I.	Distance	Prob. DDH >= 70%	DDH	Model C.I.	Distance	Prob. DDH >= 70%	DDH	Model C.I.	Distance	Prob. DDH >= 70%
51B	3B	99.7	[99.3 - 99.8%]	0.0098	99.52	99.9	[99.8 - 99.9%]	0.0003	98.26	99.9	[99.7 - 99.9%]	0.01	99.98	0.03
51B	5A	100	[100 - 100%]	0.0001	99.62	99.9	[99.8 - 99.9%]	0.0003	98.27	100	[100 - 100%]	0.0004	99.99	0
51B	6A	99.7	[99.3 - 99.8%]	0.0098	99.52	99.9	[99.8 - 100%]	0.0002	98.27	99.9	[99.7 - 99.9%]	0.01	99.98	0.03
51B	7B	96.8	[95.1 - 98%]	0.0384	99.03	66.1	[63.1 - 68.9%]	0.0418	70.01	94.3	[92.3 - 95.9%]	0.0786	99.8	0.2
51B	11A	96.9	[95.2 - 98%]	0.0379	99.04	63.2	[60.3 - 66%]	0.0462	62.43	93.9	[91.7 - 95.5%]	0.0823	99.77	0.4
51B	12B	96.8	[95 - 98%]	0.0387	99.02	66	[63 - 68.8%]	0.042	69.76	94.3	[92.2 - 95.8%]	0.079	99.8	0.2
51B	19B	99.7	[99.3 - 99.8%]	0.0097	99.52	99.9	[99.8 - 100%]	0.0003	98.27	99.9	[99.7 - 99.9%]	0.01	99.98	0.03
51B	20A	95.5	[93.4 - 97%]	0.0478	98.78	66.1	[63.1 - 68.9%]	0.0418	69.97	93.2	[90.9 - 94.9%]	0.0876	99.73	0.22
51B	48B	100	[100 - 100%]	0.0001	99.62	100	[100 - 100%]	0	98.3	100	[100 - 100%]	0.0001	99.99	0
51B	49B	100	[100 - 100%]	0.0002	99.62	100	[100 - 100%]	0.0001	98.29	100	[100 - 100%]	0.0003	99.99	0
51B	50A	100	[100 - 100%]	0.0001	99.62	100	[100 - 100%]	0	98.3	100	[100 - 100%]	0.0001	99.99	0
51B	52A	100	[100 - 100%]	0.0001	99.62	99.7	[99.6 - 99.9%]	0.0006	98.23	100	[100 - 100%]	0.0006	99.99	0
51B	71B	99.7	[99.3 - 99.8%]	0.0098	99.52	99.9	[99.9 - 100%]	0.0002	98.27	99.9	[99.7 - 99.9%]	0.01	99.98	0.03
51B	73A	100	[100 - 100%]	0	99.62	99.9	[99.8 - 99.9%]	0.0003	98.27	100	[100 - 100%]	0.0003	99.99	0
51B	74A	96.8	[95.1 - 98%]	0.0386	99.02	66.1	[63.1 - 68.9%]	0.0418	69.99	94.3	[92.2 - 95.9%]	0.0788	99.8	0.2
		Formula 1				Formula 2				Formula 3				G+C difference
Query	reference	DDH	Model C.I.	Distance	Prob. DDH >= 70%	DDH	Model C.I.	Distance	Prob. DDH >= 70%	DDH	Model C.I.	Distance	Prob. DDH >= 70%
52A	3B	99.7	[99.3 - 99.8%]	0.0098	99.51	99.8	[99.7 - 99.9%]	0.0005	98.24	99.9	[99.7 - 99.9%]	0.0102	99.98	0.03
52A	5A	100	[100 - 100%]	0.0001	99.62	99.8	[99.6 - 99.9%]	0.0005	98.24	100	[100 - 100%]	0.0006	99.99	0
52A	6A	99.7	[99.3 - 99.8%]	0.0098	99.51	99.8	[99.6 - 99.9%]	0.0006	98.23	99.9	[99.7 - 99.9%]	0.0103	99.98	0.03
52A	7B	96.8	[95 - 98%]	0.0387	99.02	66.2	[63.2 - 69%]	0.0417	70.21	94.3	[92.2 - 95.9%]	0.0787	99.8	0.2
52A	11A	96.9	[95.1 - 98%]	0.0382	99.03	63.3	[60.4 - 66.1%]	0.0462	62.55	93.8	[91.7 - 95.5%]	0.0826	99.77	0.4
52A	12B	96.8	[95 - 97.9%]	0.0389	99.01	66	[63.1 - 68.9%]	0.0418	69.95	94.3	[92.2 - 95.8%]	0.0791	99.8	0.2
52A	19B	99.7	[99.3 - 99.8%]	0.0097	99.52	99.8	[99.6 - 99.9%]	0.0005	98.24	99.9	[99.7 - 99.9%]	0.0102	99.98	0.03
52A	20A	95.5	[93.3 - 97%]	0.048	98.77	66.1	[63.2 - 69%]	0.0417	70.16	93.1	[90.8 - 94.9%]	0.0877	99.73	0.22
52A	48B	100	[100 - 100%]	0.0001	99.62	99.8	[99.6 - 99.9%]	0.0006	98.23	100	[100 - 100%]	0.0007	99.99	0
52A	49B	100	[100 - 100%]	0.0003	99.62	99.8	[99.6 - 99.9%]	0.0005	98.23	100	[100 - 100%]	0.0008	99.99	0
52A	50A	100	[100 - 100%]	0.0001	99.62	99.8	[99.6 - 99.9%]	0.0006	98.23	100	[100 - 100%]	0.0007	99.99	0
52A	51B	100	[100 - 100%]	0.0001	99.62	99.7	[99.6 - 99.9%]	0.0006	98.23	100	[100 - 100%]	0.0006	99.99	0
52A	71B	99.7	[99.3 - 99.8%]	0.0098	99.52	99.8	[99.6 - 99.9%]	0.0005	98.23	99.9	[99.7 - 99.9%]	0.0103	99.98	0.03
52A	73A	100	[100 - 100%]	0.0001	99.62	99.8	[99.6 - 99.9%]	0.0005	98.24	100	[100 - 100%]	0.0006	99.99	0
52A	74A	96.8	[95 - 97.9%]	0.0388	99.02	66.1	[63.2 - 68.9%]	0.0417	70.12	94.3	[92.2 - 95.8%]	0.0789	99.8	0.2
		Formula 1				Formula 2				Formula 3				G+C difference
Query	reference	DDH	Model C.I.	Distance	Prob. DDH >= 70%	DDH	Model C.I.	Distance	Prob. DDH >= 70%	DDH	Model C.I.	Distance	Prob. DDH >= 70%
71B	3B	100	[100 - 100%]	0.0001	99.62	100	[99.9 - 100%]	0.0001	98.28	100	[100 - 100%]	0.0003	99.99	0
71B	5A	99.7	[99.3 - 99.8%]	0.0098	99.51	99.9	[99.9 - 100%]	0.0002	98.28	99.9	[99.7 - 99.9%]	0.01	99.98	0.03
71B	6A	100	[100 - 100%]	0.0001	99.62	99.9	[99.9 - 100%]	0.0002	98.28	100	[100 - 100%]	0.0003	99.99	0
71B	7B	95.6	[93.4 - 97%]	0.0476	98.78	66.1	[63.2 - 69%]	0.0417	70.13	93.2	[90.9 - 94.9%]	0.0874	99.73	0.17
71B	11A	95.6	[93.5 - 97.1%]	0.0473	98.79	63.2	[60.3 - 66%]	0.0462	62.46	92.6	[90.3 - 94.5%]	0.0913	99.69	0.37
71B	12B	95.5	[93.4 - 97%]	0.0479	98.77	66	[63.1 - 68.9%]	0.0419	69.89	93.1	[90.8 - 94.9%]	0.0878	99.73	0.17
71B	19B	100	[100 - 100%]	0.0001	99.62	99.9	[99.8 - 100%]	0.0003	98.27	100	[100 - 100%]	0.0003	99.99	0
71B	20A	96.9	[95.2 - 98%]	0.0379	99.04	66.7	[63.7 - 69.5%]	0.0409	71.4	94.5	[92.5 - 96%]	0.0773	99.81	0.19
71B	48B	99.7	[99.3 - 99.8%]	0.0098	99.52	99.9	[99.9 - 100%]	0.0002	98.27	99.9	[99.7 - 99.9%]	0.01	99.98	0.03
71B	49B	99.7	[99.3 - 99.8%]	0.0099	99.51	99.9	[99.9 - 100%]	0.0002	98.28	99.9	[99.7 - 99.9%]	0.0101	99.98	0.03
71B	50A	99.7	[99.3 - 99.8%]	0.0098	99.51	99.9	[99.9 - 100%]	0.0002	98.27	99.9	[99.7 - 99.9%]	0.01	99.98	0.03
71B	51B	99.7	[99.3 - 99.8%]	0.0098	99.52	99.9	[99.9 - 100%]	0.0002	98.27	99.9	[99.7 - 99.9%]	0.01	99.98	0.03
71B	52A	99.7	[99.3 - 99.8%]	0.0098	99.52	99.8	[99.6 - 99.9%]	0.0005	98.23	99.9	[99.7 - 99.9%]	0.0103	99.98	0.03
71B	73A	99.7	[99.3 - 99.8%]	0.0098	99.52	99.9	[99.9 - 100%]	0.0002	98.28	99.9	[99.7 - 99.9%]	0.0099	99.98	0.03
71B	74A	95.5	[93.4 - 97%]	0.0478	98.78	66.1	[63.1 - 68.9%]	0.0418	70.06	93.2	[90.9 - 94.9%]	0.0876	99.73	0.17
		Formula 1				Formula 2				Formula 3				G+C difference
Query	reference	DDH	Model C.I.	Distance	Prob. DDH >= 70%	DDH	Model C.I.	Distance	Prob. DDH >= 70%	DDH	Model C.I.	Distance	Prob. DDH >= 70%
73A	3B	99.7	[99.3 - 99.8%]	0.0098	99.52	100	[100 - 100%]	0.0001	98.29	99.9	[99.7 - 99.9%]	0.0098	99.98	0.03
73A	5A	100	[100 - 100%]	0.0001	99.62	100	[100 - 100%]	0	98.29	100	[100 - 100%]	0.0002	99.99	0
73A	6A	99.7	[99.3 - 99.8%]	0.0098	99.52	99.9	[99.8 - 100%]	0.0002	98.27	99.9	[99.7 - 99.9%]	0.01	99.98	0.03
73A	7B	96.8	[95.1 - 98%]	0.0385	99.02	66.1	[63.2 - 69%]	0.0417	70.15	94.3	[92.3 - 95.9%]	0.0786	99.8	0.2
73A	11A	96.9	[95.2 - 98%]	0.038	99.04	63.3	[60.4 - 66.1%]	0.0461	62.57	93.8	[91.7 - 95.5%]	0.0824	99.77	0.39
73A	12B	96.8	[95 - 98%]	0.0388	99.02	66	[63.1 - 68.9%]	0.0419	69.89	94.3	[92.2 - 95.8%]	0.079	99.8	0.2
73A	19B	99.7	[99.3 - 99.8%]	0.0098	99.52	99.9	[99.9 - 100%]	0.0002	98.27	99.9	[99.7 - 99.9%]	0.01	99.98	0.03
73A	20A	95.5	[93.4 - 97%]	0.0479	98.77	66.1	[63.1 - 68.9%]	0.0417	70.09	93.1	[90.9 - 94.9%]	0.0877	99.73	0.22
73A	48B	100	[100 - 100%]	0.0001	99.62	99.9	[99.8 - 99.9%]	0.0003	98.26	100	[100 - 100%]	0.0003	99.99	0
73A	49B	100	[100 - 100%]	0.0002	99.62	99.9	[99.8 - 99.9%]	0.0003	98.26	100	[100 - 100%]	0.0005	99.99	0
73A	50A	100	[100 - 100%]	0.0001	99.62	99.9	[99.8 - 100%]	0.0003	98.27	100	[100 - 100%]	0.0003	99.99	0
73A	51B	100	[100 - 100%]	0	99.62	99.9	[99.8 - 99.9%]	0.0003	98.27	100	[100 - 100%]	0.0003	99.99	0
73A	52A	100	[100 - 100%]	0.0001	99.62	99.8	[99.6 - 99.9%]	0.0005	98.24	100	[100 - 100%]	0.0006	99.99	0
73A	71B	99.7	[99.3 - 99.8%]	0.0098	99.52	99.9	[99.9 - 100%]	0.0002	98.28	99.9	[99.7 - 99.9%]	0.0099	99.98	0.03
73A	74A	96.8	[95 - 98%]	0.0387	99.02	66.1	[63.2 - 68.9%]	0.0417	70.11	94.3	[92.2 - 95.9%]	0.0788	99.8	0.19
		Formula 1				Formula 2				Formula 3				G+C difference
Query	reference	DDH	Model C.I.	Distance	Prob. DDH >= 70%	DDH	Model C.I.	Distance	Prob. DDH >= 70%	DDH	Model C.I.	Distance	Prob. DDH >= 70%
74A	3B	95.5	[93.4 - 97%]	0.0479	98.77	66.1	[63.1 - 68.9%]	0.0417	70.09	93.2	[90.9 - 94.9%]	0.0876	99.73	0.16
74A	5A	96.8	[95 - 98%]	0.0387	99.02	66.1	[63.1 - 68.9%]	0.0418	70.08	94.3	[92.2 - 95.8%]	0.0789	99.8	0.19
74A	6A	95.5	[93.4 - 97%]	0.0478	98.78	66.1	[63.1 - 68.9%]	0.0418	70.02	93.2	[90.9 - 94.9%]	0.0876	99.73	0.16
74A	7B	100	[100 - 100%]	0.0002	99.62	99.9	[99.8 - 99.9%]	0.0003	98.26	100	[100 - 100%]	0.0005	99.99	0
74A	11A	98.8	[97.8 - 99.3%]	0.0216	99.35	83.3	[80.5 - 85.8%]	0.0195	92.83	98.3	[97.3 - 98.9%]	0.0406	99.95	0.2
74A	12B	100	[100 - 100%]	0.0005	99.61	99.7	[99.4 - 99.8%]	0.0007	98.21	100	[100 - 100%]	0.0012	99.99	0.01
74A	19B	95.5	[93.4 - 97%]	0.0478	98.78	66.1	[63.2 - 68.9%]	0.0417	70.11	93.2	[90.9 - 94.9%]	0.0875	99.73	0.17
74A	20A	99.7	[99.3 - 99.8%]	0.0095	99.52	100	[100 - 100%]	0	98.3	99.9	[99.8 - 99.9%]	0.0095	99.98	0.03
74A	48B	96.8	[95 - 98%]	0.0387	99.02	66.1	[63.2 - 68.9%]	0.0417	70.12	94.3	[92.2 - 95.9%]	0.0788	99.8	0.19
74A	49B	96.8	[95 - 97.9%]	0.0389	99.01	66.1	[63.2 - 69%]	0.0417	70.13	94.3	[92.2 - 95.8%]	0.079	99.8	0.19
74A	50A	96.8	[95 - 98%]	0.0387	99.02	66.1	[63.1 - 68.9%]	0.0418	70.03	94.3	[92.2 - 95.8%]	0.0789	99.8	0.19
74A	51B	96.8	[95.1 - 98%]	0.0386	99.02	66.1	[63.1 - 68.9%]	0.0418	69.99	94.3	[92.2 - 95.9%]	0.0788	99.8	0.2
74A	52A	96.8	[95 - 97.9%]	0.0388	99.02	66.1	[63.2 - 68.9%]	0.0417	70.12	94.3	[92.2 - 95.8%]	0.0789	99.8	0.2
74A	71B	95.5	[93.4 - 97%]	0.0478	98.78	66.1	[63.1 - 68.9%]	0.0418	70.06	93.2	[90.9 - 94.9%]	0.0876	99.73	0.17
74A	73A	96.8	[95 - 98%]	0.0387	99.02	66.1	[63.2 - 68.9%]	0.0417	70.11	94.3	[92.2 - 95.9%]	0.0788	99.8	0.19
_x001A_

## Sheet: Data S1E
Genome 1	Genome 2	AAI (%)	SD (%)	N	Omega	Frx
3B	3B	100	0	2137	2138	99.9532
5A	3B	99.9761	0.4705	2068	2069	99.9517
5A	5A	100	0	2068	2069	99.9517
6A	3B	99.9782	0.525966	2129	2132	99.8593
6A	5A	99.9831	0.286335	2064	2069	99.7583
6A	6A	100	0	2131	2132	99.9531
7B	3B	97.5542	3.90099	2005	2106	95.2042
7B	5A	97.5725	3.68291	2004	2069	96.8584
7B	6A	97.5584	3.90527	2003	2106	95.1092
7B	7B	100	0	2105	2106	99.9525
11A	3B	97.3513	3.32866	1984	2075	95.6145
11A	5A	97.3736	3.24151	1982	2069	95.7951
11A	6A	97.3736	3.27987	1982	2075	95.5181
11A	7B	98.844	2.58516	2042	2075	98.4096
11A	11A	100	0	2074	2075	99.9518
12B	3B	97.5528	3.90099	2004	2107	95.1115
12B	5A	97.5716	3.68235	2003	2069	96.8101
12B	6A	97.5552	3.90548	2003	2107	95.0641
12B	7B	99.9786	0.450015	2098	2106	99.6201
12B	11A	98.8756	2.47103	2043	2075	98.4578
12B	12B	100	0	2106	2107	99.9525
19B	3B	99.9773	0.397821	2129	2131	99.9061
19B	5A	99.983	0.310602	2064	2069	99.7583
19B	6A	99.9707	0.577721	2128	2131	99.8592
19B	7B	97.5371	3.99304	2004	2106	95.1567
19B	11A	97.3649	3.40477	1982	2075	95.5181
19B	12B	97.5337	3.99276	2004	2107	95.1115
19B	19B	100	0	2130	2131	99.9531
20A	3B	97.654	3.57478	2068	2138	96.7259
20A	5A	97.5669	3.69628	2005	2069	96.9067
20A	6A	97.6554	3.59088	2067	2132	96.9512
20A	7B	99.9924	0.112895	2102	2106	99.8101
20A	11A	98.8309	2.70607	2047	2075	98.6506
20A	12B	99.9785	0.447365	2099	2107	99.6203
20A	19B	97.6507	3.5901	2067	2131	96.9967
20A	20A	100	0	2171	2172	99.954
48B	3B	99.984	0.257652	2066	2071	99.7586
48B	5A	99.9811	0.347949	2066	2069	99.855
48B	6A	99.9772	0.549117	2063	2071	99.6137
48B	7B	97.575	3.68296	2005	2071	96.8131
48B	11A	97.3889	3.18369	1984	2071	95.7991
48B	12B	97.5655	3.69735	2005	2071	96.8131
48B	19B	99.9868	0.183778	2062	2071	99.5654
48B	20A	97.5666	3.69492	2007	2071	96.9097
48B	48B	100	0	2070	2071	99.9517
49B	3B	99.9879	0.190393	2065	2071	99.7103
49B	5A	99.9823	0.334447	2064	2069	99.7583
49B	6A	99.982	0.466448	2063	2071	99.6137
49B	7B	97.5791	3.66413	2004	2071	96.7648
49B	11A	97.3894	3.17708	1983	2071	95.7508
49B	12B	97.5696	3.67778	2005	2071	96.8131
49B	19B	99.9821	0.244285	2061	2071	99.5171
49B	20A	97.5712	3.67696	2005	2071	96.8131
49B	48B	99.9933	0.165636	2067	2071	99.8069
49B	49B	100	0	2070	2071	99.9517
50A	3B	99.983	0.254916	2067	2070	99.8551
50A	5A	99.9818	0.343739	2067	2069	99.9033
50A	6A	99.9823	0.4698	2064	2070	99.7101
50A	7B	97.5795	3.67715	2003	2070	96.7633
50A	11A	97.3961	3.23325	1981	2070	95.7005
50A	12B	97.5784	3.67616	2002	2070	96.715
50A	19B	99.9818	0.314811	2063	2070	99.6618
50A	20A	97.5788	3.67559	2004	2070	96.8116
50A	48B	99.9898	0.259913	2067	2070	99.8551
50A	49B	99.9903	0.178161	2065	2070	99.7585
50A	50A	100	0	2070	2070	100
51B	3B	99.9696	0.658061	2067	2070	99.8551
51B	5A	99.9805	0.393306	2067	2069	99.9033
51B	6A	99.9885	0.222077	2064	2070	99.7101
51B	7B	97.5847	3.59967	2004	2070	96.8116
51B	11A	97.4015	3.1427	1982	2070	95.7488
51B	12B	97.5834	3.59846	2003	2070	96.7633
51B	19B	99.9794	0.331399	2063	2070	99.6618
51B	20A	97.5844	3.59807	2005	2070	96.8599
51B	48B	99.9762	0.66035	2067	2070	99.8551
51B	49B	99.9848	0.298369	2065	2070	99.7585
51B	50A	99.9938	0.251297	2068	2070	99.9034
51B	51B	100	0	2069	2070	99.9517
52A	3B	99.9784	0.435627	2064	2067	99.8549
52A	5A	99.9806	0.380943	2064	2067	99.8549
52A	6A	99.9778	0.512347	2061	2067	99.7097
52A	7B	97.5814	3.686	2002	2067	96.8553
52A	11A	97.396	3.2566	1980	2067	95.791
52A	12B	97.578	3.68574	2002	2067	96.8553
52A	19B	99.9813	0.385542	2061	2067	99.7097
52A	20A	97.5788	3.68517	2004	2067	96.9521
52A	48B	99.9794	0.416226	2063	2067	99.8065
52A	49B	99.9842	0.301431	2060	2067	99.6613
52A	50A	99.9849	0.236244	2064	2067	99.8549
52A	51B	99.9729	0.589322	2063	2067	99.8065
52A	52A	100	0	2066	2067	99.9516
71B	3B	99.9835	0.305949	2128	2130	99.9061
71B	5A	99.9764	0.415193	2064	2069	99.7583
71B	6A	99.9836	0.458581	2128	2130	99.9061
71B	7B	97.5466	3.98431	2003	2106	95.1092
71B	11A	97.374	3.31512	1982	2075	95.5181
71B	12B	97.5435	3.98407	2003	2107	95.0641
71B	19B	99.979	0.410199	2127	2130	99.8592
71B	20A	97.6525	3.64812	2067	2130	97.0423
71B	48B	99.9832	0.382737	2063	2071	99.6137
71B	49B	99.9878	0.253523	2062	2071	99.5654
71B	50A	99.9884	0.171144	2064	2070	99.7101
71B	51B	99.9765	0.572738	2064	2070	99.7101
71B	52A	99.9891	0.186914	2061	2067	99.7097
71B	71B	100	0	2129	2130	99.9531
73A	3B	99.9784	0.401546	2064	2069	99.7583
73A	5A	99.9849	0.308435	2064	2069	99.7583
73A	6A	99.972	0.588223	2060	2069	99.565
73A	7B	97.5719	3.68466	2004	2069	96.8584
73A	11A	97.3839	3.27318	1983	2069	95.8434
73A	12B	97.5633	3.6982	2005	2069	96.9067
73A	19B	99.9915	0.0790533	2060	2069	99.565
73A	20A	97.5648	3.69847	2005	2069	96.9067
73A	48B	99.9889	0.182718	2065	2069	99.8067
73A	49B	99.984	0.251873	2065	2069	99.8067
73A	50A	99.9828	0.343366	2064	2069	99.7583
73A	51B	99.9717	0.63945	2064	2069	99.7583
73A	52A	99.9819	0.417665	2061	2067	99.7097
73A	71B	99.9804	0.441869	2060	2069	99.565
73A	73A	100	0	2069	2069	100
74A	3B	97.5559	3.90075	2005	2105	95.2494
74A	5A	97.5781	3.67785	2004	2069	96.8584
74A	6A	97.5592	3.90465	2004	2105	95.2019
74A	7B	99.993	0.111606	2099	2105	99.715
74A	11A	98.8667	2.50326	2042	2075	98.4096
74A	12B	99.9795	0.447195	2097	2105	99.62
74A	19B	97.5468	3.9255	2005	2105	95.2494
74A	20A	99.9938	0.0988801	2103	2105	99.905
74A	48B	97.5783	3.62199	2006	2071	96.8614
74A	49B	97.581	3.60714	2004	2071	96.7648
74A	50A	97.5926	3.58929	2003	2070	96.7633
74A	51B	97.5862	3.60972	2004	2070	96.8116
74A	52A	97.5892	3.61878	2003	2067	96.9037
74A	71B	97.5551	3.9157	2004	2105	95.2019
74A	73A	97.5741	3.63104	2004	2069	96.8584
74A	74A	100	0	2104	2105	99.9525
Abbreviations:
AAI	Value of AAI (%).
SD	Standard deviation of identity (%) between reciprocal best matching proteins (AAI).
N	Number of reciprocal best matches found.
Omega	Minimum number of proteins (AAI) between the two genomes. This is the maximum possible number that N can take.
Frx	N/Omega ratio (%); the percentage of the genome shared.
